# Supplementary material for: Ionically conducting Li- and Na-phosphonates as organic electrode materials for rechargeable batteries
Source: Chem Sci. 2024 Dec 23;16(4):1819–25. doi: 10.1039/d4sc07732f (PMC11664480; doi:10.1039/d4sc07732f)
Supplement: SC-016-D4SC07732F-s002 [file SC-016-D4SC07732F-s002.cif]

# Supplementary Information (SI) for Chemical Science.
# This journal is © The Royal Society of Chemistry 2025

####################################################################### 
# 
# This file contains crystal structure data downloaded from the 
# Cambridge Structural Database (CSD) hosted by the Cambridge 
# Crystallographic Data Centre (CCDC).
# 
# Full information about CCDC data access policies and citation 
# guidelines are available at http://www.ccdc.cam.ac.uk/access/V1 
# 
# Audit and citation data items may have been added by the CCDC. 
# Please retain this information to preserve the provenance of 
# this file and to allow appropriate attribution of the data. 
# 
#######################################################################

data_av_pa_Na4PhPh
_database_code_depnum_ccdc_archive 'CCDC 2401944'
loop_
_audit_author_name
_audit_author_address
'Koen Robeyns'
;Universite catholique de Louvain
Belgium
;
_audit_update_record             
;
2024-11-11 deposited with the CCDC.	2024-12-09 downloaded from the CCDC.
;

# start Validation Reply Form
_vrf_THETM01_av_pa_Na4PhPh       
;
PROBLEM: The value of sine(theta_max)/wavelength is less than 0.575
RESPONSE: A resolution limit of 0.9A was imposed during integration, 
beyond which the crystal diffracted poorly.
;
_vrf_PLAT340_av_pa_Na4PhPh       
;
PROBLEM: Low Bond Precision on  C-C Bonds ...............      0.011 Ang.  
RESPONSE: A result of the limited diffraction of the crystal.
;
_vrf_PLAT420_av_pa_Na4PhPh       
;
PROBLEM: D-H Bond Without Acceptor  O23      --H23      .     Please Check 
RESPONSE: H23 points to the centroid of a phenyl ring.
;
# end Validation Reply Form


_audit_creation_method           SHELXL-2019/3
_shelx_SHELXL_version_number     2019/3
_chemical_name_systematic        ?
_chemical_name_common            ?
_chemical_melting_point          ?
_chemical_formula_moiety         'C18 H12 O6 P2, Na4, 4 (C H4 O)'
_chemical_formula_sum            'C22 H28 Na4 O10 P2'
_chemical_formula_weight         606.34

loop_
_atom_type_symbol
_atom_type_description
_atom_type_scat_dispersion_real
_atom_type_scat_dispersion_imag
_atom_type_scat_source
C C 0.0033 0.0016 'International Tables Vol C Tables 4.2.6.8 and 6.1.1.4'
H H 0.0000 0.0000 'International Tables Vol C Tables 4.2.6.8 and 6.1.1.4'
N N 0.0061 0.0033 'International Tables Vol C Tables 4.2.6.8 and 6.1.1.4'
O O 0.0106 0.0060 'International Tables Vol C Tables 4.2.6.8 and 6.1.1.4'
P P 0.1023 0.0942 'International Tables Vol C Tables 4.2.6.8 and 6.1.1.4'
Na Na 0.0362 0.0249 'International Tables Vol C Tables 4.2.6.8 and 6.1.1.4'

_space_group_crystal_system      monoclinic
_space_group_IT_number           14
_space_group_name_H-M_alt        'P 21/c'
_space_group_name_Hall           '-P 2ybc'

_shelx_space_group_comment       
;
The symmetry employed for this shelxl refinement is uniquely defined
by the following loop, which should always be used as a source of
symmetry information in preference to the above space-group names.
They are only intended as comments.
;

loop_
_space_group_symop_operation_xyz
'x, y, z'
'-x, y+1/2, -z+1/2'
'-x, -y, -z'
'x, -y-1/2, z-1/2'

_cell_length_a                   12.6672(14)
_cell_length_b                   6.1624(6)
_cell_length_c                   18.016(2)
_cell_angle_alpha                90
_cell_angle_beta                 106.967(12)
_cell_angle_gamma                90
_cell_volume                     1345.1(3)
_cell_formula_units_Z            2
_cell_measurement_temperature    150(2)
_cell_measurement_reflns_used    1321
_cell_measurement_theta_min      2.4390
_cell_measurement_theta_max      22.9720

_exptl_crystal_description       needle
_exptl_crystal_colour            colourless
_exptl_crystal_density_meas      ?
_exptl_crystal_density_method    ?
_exptl_crystal_density_diffrn    1.497
_exptl_crystal_F_000             628
_exptl_transmission_factor_min   ?
_exptl_transmission_factor_max   ?
_exptl_crystal_size_max          0.25
_exptl_crystal_size_mid          0.03
_exptl_crystal_size_min          0.01
_exptl_absorpt_coefficient_mu    0.279
_shelx_estimated_absorpt_T_min   ?
_shelx_estimated_absorpt_T_max   ?
_exptl_absorpt_correction_T_min  0.70698
_exptl_absorpt_correction_T_max  1.00000
_exptl_absorpt_correction_type   multi-scan
_exptl_absorpt_process_details   
;
CrysAlisPro, Agilent Technologies,
Version 1.171.37.35 (release 13-08-2014 CrysAlis171 .NET)
(compiled Aug 13 2014,18:06:01)
Empirical absorption correction using spherical harmonics,
 implemented in SCALE3 ABSPACK scaling algorithm.
;
_exptl_absorpt_special_details   ?


_diffrn_ambient_temperature      150(2)
_diffrn_radiation_wavelength     0.71073
_diffrn_radiation_type           MoK\a
_diffrn_source                   'Incoatec microfocus source'
_diffrn_measurement_device_type  'MAR345 image plate'
_diffrn_measurement_method       
;
'102 images, \D\F 2.0\% '
;
_diffrn_detector_area_resol_mean ?
_diffrn_reflns_number            7054
_diffrn_reflns_av_unetI/netI     0.1003
_diffrn_reflns_av_R_equivalents  0.1125
_diffrn_reflns_limit_h_min       -14
_diffrn_reflns_limit_h_max       14
_diffrn_reflns_limit_k_min       -6
_diffrn_reflns_limit_k_max       6
_diffrn_reflns_limit_l_min       -20
_diffrn_reflns_limit_l_max       19
_diffrn_reflns_theta_min         2.469
_diffrn_reflns_theta_max         23.287
_diffrn_reflns_theta_full        23.287
_diffrn_measured_fraction_theta_max 0.973
_diffrn_measured_fraction_theta_full 0.973
_diffrn_reflns_Laue_measured_fraction_max 0.973
_diffrn_reflns_Laue_measured_fraction_full 0.973
_diffrn_reflns_point_group_measured_fraction_max 0.973
_diffrn_reflns_point_group_measured_fraction_full 0.973
_reflns_number_total             1879
_reflns_number_gt                1331
_reflns_threshold_expression     'I > 2\s(I)'
_reflns_Friedel_coverage         0.000
_reflns_Friedel_fraction_max     .
_reflns_Friedel_fraction_full    .

_reflns_special_details          
;
 Reflections were merged by SHELXL according to the crystal
 class for the calculation of statistics and refinement.
 
 _reflns_Friedel_fraction is defined as the number of unique
 Friedel pairs measured divided by the number that would be
 possible theoretically, ignoring centric projections and
 systematic absences.
;

_computing_data_collection       MAR
_computing_cell_refinement       
;
CrysAlisPro, Agilent Technologies,
Version 1.171.37.35 (release 13-08-2014 CrysAlis171 .NET)
(compiled Aug 13 2014,18:06:01)
;
_computing_data_reduction        
;
CrysAlisPro, Agilent Technologies,
Version 1.171.37.35 (release 13-08-2014 CrysAlis171 .NET)
(compiled Aug 13 2014,18:06:01)
;
_computing_structure_solution    'SHELXT (Sheldrick, 2015)'
_atom_sites_solution_primary     dual
_computing_structure_refinement  'SHELXL-2019/3 (Sheldrick, 2019)'
_computing_molecular_graphics    'MERCURY (Macrae et al., 2008)'
_computing_publication_material  
;
'MERCURY (Macrae et al., 2008), Platon (Spek, 2009)'
;


_refine_special_details          ?
_refine_ls_structure_factor_coef Fsqd
_refine_ls_matrix_type           full
_refine_ls_weighting_scheme      calc
_refine_ls_weighting_details     
'w=1/[\s^2^(Fo^2^)+(0.0550P)^2^+5.6721P] where P=(Fo^2^+2Fc^2^)/3'
_atom_sites_solution_secondary   ?
_atom_sites_solution_hydrogens   mixed
_refine_ls_hydrogen_treatment    constr
_refine_ls_extinction_method     none
_refine_ls_extinction_coef       .
_refine_ls_number_reflns         1879
_refine_ls_number_parameters     175
_refine_ls_number_restraints     0
_refine_ls_R_factor_all          0.1318
_refine_ls_R_factor_gt           0.0878
_refine_ls_wR_factor_ref         0.1881
_refine_ls_wR_factor_gt          0.1694
_refine_ls_goodness_of_fit_ref   1.116
_refine_ls_restrained_S_all      1.116
_refine_ls_shift/su_max          0.000
_refine_ls_shift/su_mean         0.000

loop_
_atom_site_label
_atom_site_type_symbol
_atom_site_fract_x
_atom_site_fract_y
_atom_site_fract_z
_atom_site_U_iso_or_equiv
_atom_site_adp_type
_atom_site_occupancy
_atom_site_site_symmetry_order
_atom_site_calc_flag
_atom_site_refinement_flags_posn
_atom_site_refinement_flags_adp
_atom_site_refinement_flags_occupancy
_atom_site_disorder_assembly
_atom_site_disorder_group
Na1 Na 0.4492(2) 0.7091(4) 0.77136(16) 0.0296(8) Uani 1 1 d . . . . .
Na2 Na 0.3352(2) 0.4037(4) 0.63660(17) 0.0350(8) Uani 1 1 d . . . . .
P3 P 0.59528(15) 0.7213(3) 0.65864(11) 0.0232(5) Uani 1 1 d . . . . .
C4 C 0.5398(5) 0.8782(10) 0.5693(4) 0.0218(17) Uani 1 1 d . . . . .
C5 C 0.5843(5) 0.8540(10) 0.5071(4) 0.0212(16) Uani 1 1 d . . . . .
H5 H 0.642367 0.752267 0.512348 0.025 Uiso 1 1 calc R U . . .
C6 C 0.5478(5) 0.9719(10) 0.4370(4) 0.0226(17) Uani 1 1 d . . . . .
O7 O 0.5912(4) 0.9379(7) 0.3775(3) 0.0272(12) Uani 1 1 d . . . . .
O8 O 0.5140(4) 0.5488(7) 0.6666(3) 0.0280(12) Uani 1 1 d . . . . .
O9 O 0.6328(4) 0.8728(7) 0.7279(3) 0.0306(13) Uani 1 1 d . . . . .
C10 C 0.7177(6) 0.5823(11) 0.6482(4) 0.0270(17) Uani 1 1 d . . . . .
C11 C 0.7074(6) 0.3795(11) 0.6098(4) 0.0313(19) Uani 1 1 d . . . . .
H11 H 0.636062 0.321157 0.586059 0.038 Uiso 1 1 calc R U . . .
C12 C 0.8004(7) 0.2646(13) 0.6066(5) 0.045(2) Uani 1 1 d . . . . .
H12 H 0.792589 0.129335 0.580202 0.054 Uiso 1 1 calc R U . . .
C13 C 0.9049(7) 0.3483(15) 0.6419(5) 0.052(2) Uani 1 1 d . . . . .
H13 H 0.968628 0.269059 0.640534 0.063 Uiso 1 1 calc R U . . .
C14 C 0.9162(7) 0.5491(15) 0.6795(5) 0.052(2) Uani 1 1 d . . . . .
H14 H 0.987568 0.607606 0.703006 0.062 Uiso 1 1 calc R U . . .
C15 C 0.8234(6) 0.6619(13) 0.6824(5) 0.038(2) Uani 1 1 d . . . . .
H15 H 0.831944 0.797815 0.708339 0.045 Uiso 1 1 calc R U . . .
O21 O 0.2908(4) 0.7628(8) 0.6547(3) 0.0493(16) Uani 1 1 d . . . . .
H21 H 0.325148 0.868813 0.643750 0.074 Uiso 1 1 calc R U . . .
C22 C 0.1902(7) 0.8327(16) 0.6619(6) 0.068(3) Uani 1 1 d . . . . .
H22A H 0.132095 0.803860 0.613451 0.102 Uiso 1 1 calc R U . . .
H22B H 0.193782 0.988859 0.672641 0.102 Uiso 1 1 calc R U . . .
H22C H 0.173730 0.754855 0.704612 0.102 Uiso 1 1 calc R U . . .
O23 O 0.1671(6) 0.3954(14) 0.5368(5) 0.101(3) Uani 1 1 d . . . . .
H23 H 0.185323 0.462059 0.501799 0.121 Uiso 1 1 d R U . . .
C24 C 0.0994(10) 0.226(2) 0.5048(7) 0.108(5) Uani 1 1 d . . . . .
H24A H 0.022443 0.266411 0.498532 0.161 Uiso 1 1 calc R U . . .
H24B H 0.118627 0.099091 0.539028 0.161 Uiso 1 1 calc R U . . .
H24C H 0.108521 0.190257 0.454056 0.161 Uiso 1 1 calc R U . . .

loop_
_atom_site_aniso_label
_atom_site_aniso_U_11
_atom_site_aniso_U_22
_atom_site_aniso_U_33
_atom_site_aniso_U_23
_atom_site_aniso_U_13
_atom_site_aniso_U_12
Na1 0.0419(17) 0.0214(15) 0.0292(18) -0.0015(12) 0.0159(13) 0.0005(12)
Na2 0.0390(18) 0.0318(16) 0.0349(19) 0.0001(13) 0.0119(14) 0.0023(13)
P3 0.0318(11) 0.0198(10) 0.0221(11) 0.0020(8) 0.0145(8) 0.0006(8)
C4 0.031(4) 0.016(4) 0.019(4) -0.003(3) 0.010(3) -0.005(3)
C5 0.025(4) 0.018(4) 0.022(4) 0.001(3) 0.009(3) 0.001(3)
C6 0.028(4) 0.018(4) 0.025(4) -0.007(3) 0.012(3) -0.007(3)
O7 0.040(3) 0.026(3) 0.023(3) 0.000(2) 0.019(2) 0.000(2)
O8 0.036(3) 0.022(3) 0.033(3) 0.009(2) 0.019(2) 0.003(2)
O9 0.046(3) 0.026(3) 0.023(3) -0.003(2) 0.014(2) 0.005(2)
C10 0.034(4) 0.029(4) 0.021(4) 0.004(3) 0.014(3) -0.002(3)
C11 0.032(4) 0.023(4) 0.041(5) 0.002(3) 0.015(4) 0.001(3)
C12 0.054(6) 0.036(5) 0.053(6) -0.007(4) 0.027(5) 0.007(4)
C13 0.043(6) 0.061(6) 0.063(7) 0.003(5) 0.032(5) 0.023(5)
C14 0.031(5) 0.066(6) 0.061(7) -0.005(5) 0.019(4) -0.002(4)
C15 0.036(5) 0.039(5) 0.043(5) -0.005(4) 0.020(4) -0.005(4)
O21 0.050(4) 0.031(3) 0.080(5) 0.009(3) 0.041(3) 0.001(3)
C22 0.042(6) 0.068(7) 0.099(9) -0.011(6) 0.026(6) 0.002(5)
O23 0.074(5) 0.102(6) 0.111(7) -0.020(5) 0.002(5) -0.008(5)
C24 0.103(10) 0.141(12) 0.079(9) -0.005(9) 0.025(8) -0.042(9)

_geom_special_details            
;
 All esds (except the esd in the dihedral angle between two l.s. planes)
 are estimated using the full covariance matrix.  The cell esds are taken
 into account individually in the estimation of esds in distances, angles
 and torsion angles; correlations between esds in cell parameters are only
 used when they are defined by crystal symmetry.  An approximate (isotropic)
 treatment of cell esds is used for estimating esds involving l.s. planes.
;

loop_
_geom_bond_atom_site_label_1
_geom_bond_atom_site_label_2
_geom_bond_distance
_geom_bond_site_symmetry_2
_geom_bond_publ_flag
Na1 O9 2.320(5) 2_646 ?
Na1 O8 2.355(5) 2_656 ?
Na1 O7 2.389(5) 4_576 ?
Na1 O21 2.467(6) . ?
Na1 O8 2.473(5) . ?
Na1 O9 2.846(6) . ?
Na1 Na2 3.000(4) 2_656 ?
Na1 Na2 3.078(4) . ?
Na1 C6 3.088(7) 4_576 ?
Na1 P3 3.122(3) . ?
Na1 P3 3.371(3) 2_646 ?
Na1 Na1 3.510(3) 2_646 ?
Na2 O21 2.330(6) . ?
Na2 O7 2.346(5) 3_666 ?
Na2 O8 2.347(5) . ?
Na2 O23 2.353(8) . ?
Na2 O9 2.363(6) 2_646 ?
Na2 H23 2.6346 . ?
P3 O8 1.515(5) . ?
P3 O9 1.519(5) . ?
P3 C10 1.828(7) . ?
P3 C4 1.832(7) . ?
C4 C5 1.403(9) . ?
C4 C6 1.423(9) 3_676 ?
C5 C6 1.412(9) . ?
C5 H5 0.9500 . ?
C6 O7 1.355(8) . ?
C10 C15 1.389(10) . ?
C10 C11 1.416(10) . ?
C11 C12 1.391(10) . ?
C11 H11 0.9500 . ?
C12 C13 1.390(11) . ?
C12 H12 0.9500 . ?
C13 C14 1.397(12) . ?
C13 H13 0.9500 . ?
C14 C15 1.381(11) . ?
C14 H14 0.9500 . ?
C15 H15 0.9500 . ?
O21 C22 1.386(9) . ?
O21 H21 0.8400 . ?
C22 H22A 0.9800 . ?
C22 H22B 0.9800 . ?
C22 H22C 0.9800 . ?
O23 C24 1.368(13) . ?
O23 H23 0.8400 . ?
C24 H24A 0.9800 . ?
C24 H24B 0.9800 . ?
C24 H24C 0.9800 . ?

loop_
_geom_angle_atom_site_label_1
_geom_angle_atom_site_label_2
_geom_angle_atom_site_label_3
_geom_angle
_geom_angle_site_symmetry_1
_geom_angle_site_symmetry_3
_geom_angle_publ_flag
O9 Na1 O8 144.9(2) 2_646 2_656 ?
O9 Na1 O7 83.69(18) 2_646 4_576 ?
O8 Na1 O7 87.63(18) 2_656 4_576 ?
O9 Na1 O21 82.56(18) 2_646 . ?
O8 Na1 O21 106.51(19) 2_656 . ?
O7 Na1 O21 165.4(2) 4_576 . ?
O9 Na1 O8 84.06(17) 2_646 . ?
O8 Na1 O8 130.80(17) 2_656 . ?
O7 Na1 O8 96.86(18) 4_576 . ?
O21 Na1 O8 76.84(18) . . ?
O9 Na1 O9 136.15(19) 2_646 . ?
O8 Na1 O9 75.59(16) 2_656 . ?
O7 Na1 O9 82.53(16) 4_576 . ?
O21 Na1 O9 104.17(18) . . ?
O8 Na1 O9 56.75(15) . . ?
O9 Na1 Na2 133.67(16) 2_646 2_656 ?
O8 Na1 Na2 50.23(13) 2_656 2_656 ?
O7 Na1 Na2 50.04(13) 4_576 2_656 ?
O21 Na1 Na2 143.12(17) . 2_656 ?
O8 Na1 Na2 97.47(15) . 2_656 ?
O9 Na1 Na2 47.58(12) . 2_656 ?
O9 Na1 Na2 49.50(14) 2_646 . ?
O8 Na1 Na2 154.19(17) 2_656 . ?
O7 Na1 Na2 118.02(15) 4_576 . ?
O21 Na1 Na2 48.15(14) . . ?
O8 Na1 Na2 48.52(13) . . ?
O9 Na1 Na2 103.44(14) . . ?
Na2 Na1 Na2 145.28(11) 2_656 . ?
O9 Na1 C6 74.17(18) 2_646 4_576 ?
O8 Na1 C6 83.93(19) 2_656 4_576 ?
O7 Na1 C6 24.69(16) 4_576 4_576 ?
O21 Na1 C6 150.5(2) . 4_576 ?
O8 Na1 C6 117.54(19) . 4_576 ?
O9 Na1 C6 105.14(18) . 4_576 ?
Na2 Na1 C6 64.14(15) 2_656 4_576 ?
Na2 Na1 C6 120.37(16) . 4_576 ?
O9 Na1 P3 112.11(16) 2_646 . ?
O8 Na1 P3 102.39(15) 2_656 . ?
O7 Na1 P3 94.54(14) 4_576 . ?
O21 Na1 P3 86.10(15) . . ?
O8 Na1 P3 28.52(11) . . ?
O9 Na1 P3 29.03(10) . . ?
Na2 Na1 P3 74.53(9) 2_656 . ?
Na2 Na1 P3 74.47(9) . . ?
C6 Na1 P3 119.19(15) 4_576 . ?
O9 Na1 P3 22.63(12) 2_646 2_646 ?
O8 Na1 P3 130.31(16) 2_656 2_646 ?
O7 Na1 P3 62.04(12) 4_576 2_646 ?
O21 Na1 P3 104.77(15) . 2_646 ?
O8 Na1 P3 93.34(12) . 2_646 ?
O9 Na1 P3 131.16(13) . 2_646 ?
Na2 Na1 P3 111.97(10) 2_656 2_646 ?
Na2 Na1 P3 70.03(8) . 2_646 ?
C6 Na1 P3 51.75(13) 4_576 2_646 ?
P3 Na1 P3 117.40(9) . 2_646 ?
O9 Na1 Na1 53.88(12) 2_646 2_646 ?
O8 Na1 Na1 148.21(18) 2_656 2_646 ?
O7 Na1 Na1 66.67(13) 4_576 2_646 ?
O21 Na1 Na1 100.95(17) . 2_646 ?
O8 Na1 Na1 42.05(12) . 2_646 ?
O9 Na1 Na1 82.49(14) . 2_646 ?
Na2 Na1 Na1 97.99(12) 2_656 2_646 ?
Na2 Na1 Na1 53.69(8) . 2_646 ?
C6 Na1 Na1 79.86(15) 4_576 2_646 ?
P3 Na1 Na1 63.48(10) . 2_646 ?
P3 Na1 Na1 53.92(5) 2_646 2_646 ?
O21 Na2 O7 170.9(2) . 3_666 ?
O21 Na2 O8 82.05(19) . . ?
O7 Na2 O8 88.85(18) 3_666 . ?
O21 Na2 O23 85.8(3) . . ?
O7 Na2 O23 101.4(3) 3_666 . ?
O8 Na2 O23 141.4(3) . . ?
O21 Na2 O9 84.7(2) . 2_646 ?
O7 Na2 O9 94.94(19) 3_666 2_646 ?
O8 Na2 O9 85.96(19) . 2_646 ?
O23 Na2 O9 129.2(3) . 2_646 ?
O21 Na2 Na1 121.33(18) . 2_646 ?
O7 Na2 Na1 51.33(14) 3_666 2_646 ?
O8 Na2 Na1 50.46(13) . 2_646 ?
O23 Na2 Na1 152.7(2) . 2_646 ?
O9 Na2 Na1 62.79(14) 2_646 2_646 ?
O21 Na2 Na1 52.07(16) . . ?
O7 Na2 Na1 121.64(16) 3_666 . ?
O8 Na2 Na1 52.13(14) . . ?
O23 Na2 Na1 136.7(2) . . ?
O9 Na2 Na1 48.30(13) 2_646 . ?
Na1 Na2 Na1 70.53(7) 2_646 . ?
O21 Na2 H23 82.0 . . ?
O7 Na2 H23 103.0 3_666 . ?
O8 Na2 H23 123.2 . . ?
O23 Na2 H23 18.3 . . ?
O9 Na2 H23 145.4 2_646 . ?
Na1 Na2 H23 149.2 2_646 . ?
Na1 Na2 H23 133.6 . . ?
O8 P3 O9 114.3(3) . . ?
O8 P3 C10 107.5(3) . . ?
O9 P3 C10 107.5(3) . . ?
O8 P3 C4 110.9(3) . . ?
O9 P3 C4 110.1(3) . . ?
C10 P3 C4 106.1(3) . . ?
O8 P3 Na1 51.20(19) . . ?
O9 P3 Na1 65.4(2) . . ?
C10 P3 Na1 137.5(2) . . ?
C4 P3 Na1 115.8(2) . . ?
O8 P3 Na1 113.43(19) . 2_656 ?
O9 P3 Na1 35.99(18) . 2_656 ?
C10 P3 Na1 134.1(2) . 2_656 ?
C4 P3 Na1 78.1(2) . 2_656 ?
Na1 P3 Na1 65.32(6) . 2_656 ?
C5 C4 C6 119.4(6) . 3_676 ?
C5 C4 P3 120.3(5) . . ?
C6 C4 P3 120.2(5) 3_676 . ?
C4 C5 C6 123.9(6) . . ?
C4 C5 H5 118.1 . . ?
C6 C5 H5 118.1 . . ?
O7 C6 C5 121.7(6) . . ?
O7 C6 C4 121.6(6) . 3_676 ?
C5 C6 C4 116.7(6) . 3_676 ?
O7 C6 Na1 47.4(3) . 4_575 ?
C5 C6 Na1 127.8(4) . 4_575 ?
C4 C6 Na1 94.1(4) 3_676 4_575 ?
C6 O7 Na2 119.3(4) . 3_666 ?
C6 O7 Na1 107.9(4) . 4_575 ?
Na2 O7 Na1 78.63(17) 3_666 4_575 ?
P3 O8 Na2 151.9(3) . . ?
P3 O8 Na1 128.5(3) . 2_646 ?
Na2 O8 Na1 79.31(16) . 2_646 ?
P3 O8 Na1 100.3(2) . . ?
Na2 O8 Na1 79.35(16) . . ?
Na1 O8 Na1 93.26(17) 2_646 . ?
P3 O9 Na1 121.4(3) . 2_656 ?
P3 O9 Na2 144.7(3) . 2_656 ?
Na1 O9 Na2 82.20(17) 2_656 2_656 ?
P3 O9 Na1 85.6(2) . . ?
Na1 O9 Na1 84.95(15) 2_656 . ?
Na2 O9 Na1 69.63(15) 2_656 . ?
C15 C10 C11 117.9(7) . . ?
C15 C10 P3 121.7(6) . . ?
C11 C10 P3 120.2(5) . . ?
C12 C11 C10 120.8(7) . . ?
C12 C11 H11 119.6 . . ?
C10 C11 H11 119.6 . . ?
C13 C12 C11 119.8(8) . . ?
C13 C12 H12 120.1 . . ?
C11 C12 H12 120.1 . . ?
C12 C13 C14 120.0(8) . . ?
C12 C13 H13 120.0 . . ?
C14 C13 H13 120.0 . . ?
C15 C14 C13 119.7(8) . . ?
C15 C14 H14 120.1 . . ?
C13 C14 H14 120.1 . . ?
C14 C15 C10 121.8(8) . . ?
C14 C15 H15 119.1 . . ?
C10 C15 H15 119.1 . . ?
C22 O21 Na2 125.1(5) . . ?
C22 O21 Na1 120.2(6) . . ?
Na2 O21 Na1 79.78(18) . . ?
C22 O21 H21 109.5 . . ?
Na2 O21 H21 122.9 . . ?
Na1 O21 H21 87.5 . . ?
O21 C22 H22A 109.5 . . ?
O21 C22 H22B 109.5 . . ?
H22A C22 H22B 109.5 . . ?
O21 C22 H22C 109.5 . . ?
H22A C22 H22C 109.5 . . ?
H22B C22 H22C 109.5 . . ?
C24 O23 Na2 130.9(8) . . ?
C24 O23 H23 109.5 . . ?
Na2 O23 H23 100.2 . . ?
O23 C24 H24A 109.5 . . ?
O23 C24 H24B 109.5 . . ?
H24A C24 H24B 109.5 . . ?
O23 C24 H24C 109.5 . . ?
H24A C24 H24C 109.5 . . ?
H24B C24 H24C 109.5 . . ?

loop_
_geom_torsion_atom_site_label_1
_geom_torsion_atom_site_label_2
_geom_torsion_atom_site_label_3
_geom_torsion_atom_site_label_4
_geom_torsion
_geom_torsion_site_symmetry_1
_geom_torsion_site_symmetry_2
_geom_torsion_site_symmetry_3
_geom_torsion_site_symmetry_4
_geom_torsion_publ_flag
O8 P3 C4 C5 -109.1(5) . . . . ?
O9 P3 C4 C5 123.4(5) . . . . ?
C10 P3 C4 C5 7.4(6) . . . . ?
Na1 P3 C4 C5 -165.0(4) . . . . ?
Na1 P3 C4 C5 140.1(5) 2_656 . . . ?
O8 P3 C4 C6 71.8(6) . . . 3_676 ?
O9 P3 C4 C6 -55.7(6) . . . 3_676 ?
C10 P3 C4 C6 -171.8(5) . . . 3_676 ?
Na1 P3 C4 C6 15.9(6) . . . 3_676 ?
Na1 P3 C4 C6 -39.0(5) 2_656 . . 3_676 ?
C6 C4 C5 C6 0.5(11) 3_676 . . . ?
P3 C4 C5 C6 -178.7(5) . . . . ?
C4 C5 C6 O7 -178.0(6) . . . . ?
C4 C5 C6 C4 -0.5(10) . . . 3_676 ?
C4 C5 C6 Na1 -119.8(6) . . . 4_575 ?
C5 C6 O7 Na2 27.5(8) . . . 3_666 ?
C4 C6 O7 Na2 -149.9(5) 3_676 . . 3_666 ?
Na1 C6 O7 Na2 -86.8(3) 4_575 . . 3_666 ?
C5 C6 O7 Na1 114.3(6) . . . 4_575 ?
C4 C6 O7 Na1 -63.1(6) 3_676 . . 4_575 ?
O9 P3 O8 Na2 104.9(6) . . . . ?
C10 P3 O8 Na2 -135.9(6) . . . . ?
C4 P3 O8 Na2 -20.3(7) . . . . ?
Na1 P3 O8 Na2 86.6(6) . . . . ?
Na1 P3 O8 Na2 65.4(7) 2_656 . . . ?
O9 P3 O8 Na1 -84.3(4) . . . 2_646 ?
C10 P3 O8 Na1 34.9(5) . . . 2_646 ?
C4 P3 O8 Na1 150.5(3) . . . 2_646 ?
Na1 P3 O8 Na1 -102.6(4) . . . 2_646 ?
Na1 P3 O8 Na1 -123.8(3) 2_656 . . 2_646 ?
O9 P3 O8 Na1 18.3(3) . . . . ?
C10 P3 O8 Na1 137.5(3) . . . . ?
C4 P3 O8 Na1 -106.9(3) . . . . ?
Na1 P3 O8 Na1 -21.2(2) 2_656 . . . ?
O8 P3 O9 Na1 -96.9(3) . . . 2_656 ?
C10 P3 O9 Na1 143.8(3) . . . 2_656 ?
C4 P3 O9 Na1 28.6(4) . . . 2_656 ?
Na1 P3 O9 Na1 -81.4(3) . . . 2_656 ?
O8 P3 O9 Na2 28.9(6) . . . 2_656 ?
C10 P3 O9 Na2 -90.3(5) . . . 2_656 ?
C4 P3 O9 Na2 154.5(5) . . . 2_656 ?
Na1 P3 O9 Na2 44.5(4) . . . 2_656 ?
Na1 P3 O9 Na2 125.9(7) 2_656 . . 2_656 ?
O8 P3 O9 Na1 -15.6(3) . . . . ?
C10 P3 O9 Na1 -134.9(2) . . . . ?
C4 P3 O9 Na1 110.0(3) . . . . ?
Na1 P3 O9 Na1 81.4(3) 2_656 . . . ?
O8 P3 C10 C15 -142.2(6) . . . . ?
O9 P3 C10 C15 -18.7(7) . . . . ?
C4 P3 C10 C15 99.1(6) . . . . ?
Na1 P3 C10 C15 -91.1(7) . . . . ?
Na1 P3 C10 C15 10.2(8) 2_656 . . . ?
O8 P3 C10 C11 32.8(7) . . . . ?
O9 P3 C10 C11 156.3(6) . . . . ?
C4 P3 C10 C11 -85.9(6) . . . . ?
Na1 P3 C10 C11 83.9(7) . . . . ?
Na1 P3 C10 C11 -174.8(4) 2_656 . . . ?
C15 C10 C11 C12 0.0(11) . . . . ?
P3 C10 C11 C12 -175.2(6) . . . . ?
C10 C11 C12 C13 0.6(12) . . . . ?
C11 C12 C13 C14 -1.1(13) . . . . ?
C12 C13 C14 C15 1.0(14) . . . . ?
C13 C14 C15 C10 -0.4(13) . . . . ?
C11 C10 C15 C14 -0.1(11) . . . . ?
P3 C10 C15 C14 175.1(7) . . . . ?

_refine_diff_density_max         0.464
_refine_diff_density_min         -0.510
_refine_diff_density_rms         0.091

_shelx_res_file                  
;
TITL av_pa_Na4PhPh in P2(1)/c
    av_pa_Na4PhPh.res
    created by SHELXL-2019/3 at 10:28:43 on 07-Jun-2024
REM P2(1)/c (#14 in standard setting)
CELL 0.71073  12.667246   6.162371  18.015660  90.0000 106.9670  90.0000
ZERR    2.00   0.001418   0.000568   0.001996   0.0000   0.0116   0.0000
LATT  1
SYMM -X, 1/2+Y, 1/2-Z
SFAC C H N O P NA
UNIT 44 56 0 20 4 8
L.S. 10
BOND $H
CONF
TEMP -123
ACTA
LIST 4
FMAP 2
PLAN 20
WGHT    0.055000    5.672100
FVAR       0.24817   0.64406
NA1   6    0.449191    0.709134    0.771359    11.00000    0.04186    0.02136 =
         0.02919   -0.00151    0.01591    0.00048
NA2   6    0.335213    0.403652    0.636597    11.00000    0.03901    0.03176 =
         0.03493    0.00007    0.01189    0.00234
P3    5    0.595282    0.721254    0.658635    11.00000    0.03179    0.01981 =
         0.02212    0.00197    0.01453    0.00060
C4    1    0.539799    0.878249    0.569344    11.00000    0.03137    0.01636 =
         0.01903   -0.00259    0.00973   -0.00507
C5    1    0.584287    0.853995    0.507075    11.00000    0.02499    0.01761 =
         0.02243    0.00092    0.00910    0.00128
AFIX  43
H5    2    0.642367    0.752267    0.512348    11.00000   -1.20000
AFIX   0
C6    1    0.547827    0.971893    0.436996    11.00000    0.02771    0.01755 =
         0.02527   -0.00739    0.01210   -0.00680
O7    4    0.591206    0.937944    0.377549    11.00000    0.03959    0.02587 =
         0.02280    0.00033    0.01940    0.00035

O8    4    0.514006    0.548849    0.666611    11.00000    0.03573    0.02158 =
         0.03265    0.00921    0.01945    0.00341
O9    4    0.632779    0.872780    0.727891    11.00000    0.04562    0.02573 =
         0.02312   -0.00344    0.01431    0.00468
C10   1    0.717681    0.582269    0.648248    11.00000    0.03449    0.02891 =
         0.02138    0.00397    0.01430   -0.00235
C11   1    0.707360    0.379457    0.609846    11.00000    0.03223    0.02331 =
         0.04118    0.00220    0.01529    0.00092
AFIX  43
H11   2    0.636062    0.321157    0.586059    11.00000   -1.20000
AFIX   0
C12   1    0.800426    0.264602    0.606550    11.00000    0.05438    0.03557 =
         0.05294   -0.00663    0.02686    0.00736
AFIX  43
H12   2    0.792589    0.129335    0.580202    11.00000   -1.20000
AFIX   0
C13   1    0.904903    0.348320    0.641915    11.00000    0.04341    0.06059 =
         0.06312    0.00319    0.03245    0.02293
AFIX  43
H13   2    0.968628    0.269059    0.640534    11.00000   -1.20000
AFIX   0
C14   1    0.916242    0.549055    0.679505    11.00000    0.03148    0.06562 =
         0.06070   -0.00491    0.01860   -0.00218
AFIX  43
H14   2    0.987568    0.607606    0.703006    11.00000   -1.20000
AFIX   0
C15   1    0.823364    0.661933    0.682350    11.00000    0.03635    0.03881 =
         0.04286   -0.00543    0.01958   -0.00543
AFIX  43
H15   2    0.831944    0.797815    0.708339    11.00000   -1.20000
AFIX   0
O21   4    0.290811    0.762790    0.654746    11.00000    0.05008    0.03095 =
         0.08046    0.00943    0.04052    0.00084
AFIX  83
H21   2    0.325148    0.868813    0.643750    11.00000   -1.50000
AFIX   0
C22   1    0.190240    0.832711    0.661885    11.00000    0.04172    0.06809 =
         0.09856   -0.01116    0.02622    0.00208
AFIX 137
H22A  2    0.132095    0.803860    0.613451    11.00000   -1.50000
H22B  2    0.193782    0.988859    0.672641    11.00000   -1.50000
H22C  2    0.173730    0.754855    0.704612    11.00000   -1.50000
AFIX   0

O23   4    0.167076    0.395413    0.536833    11.00000    0.07416    0.10221 =
         0.11090   -0.01968    0.00193   -0.00756
AFIX   3
H23   2    0.185323    0.462059    0.501799    11.00000   -1.20000
AFIX   0
C24   1    0.099362    0.225755    0.504843    11.00000    0.10251    0.14071 =
         0.07851   -0.00474    0.02452   -0.04185
AFIX 137
H24A  2    0.022443    0.266411    0.498532    11.00000   -1.50000
H24B  2    0.118627    0.099091    0.539028    11.00000   -1.50000
H24C  2    0.108521    0.190257    0.454056    11.00000   -1.50000

AFIX   0
HKLF 4


REM  av_pa_Na4PhPh in P2(1)/c
REM wR2 = 0.1881, GooF = S = 1.116, Restrained GooF = 1.116 for all data
REM R1 = 0.0878 for 1331 Fo > 4sig(Fo) and 0.1318 for all 1879 data
REM 175 parameters refined using 0 restraints

END

WGHT      0.0550      5.6720

REM Highest difference peak  0.464,  deepest hole -0.510,  1-sigma level  0.091
Q1    1   0.5509  0.7380  0.6002  11.00000  0.05    0.46
Q2    1   0.6632  0.6543  0.6548  11.00000  0.05    0.36
Q3    1   0.1786  0.2799  0.6303  11.00000  0.05    0.35
Q4    1   0.2490  0.3749  0.6065  11.00000  0.05    0.35
Q5    1   0.5153  0.5075  0.6207  11.00000  0.05    0.31
Q6    1   0.3628  0.7206  0.7363  11.00000  0.05    0.30
Q7    1   0.1733  0.2348  0.5871  11.00000  0.05    0.29
Q8    1   0.6527  0.9595  0.4201  11.00000  0.05    0.29
Q9    1   0.5616  0.8546  0.6049  11.00000  0.05    0.28
Q10   1   0.2377  0.7489  0.5941  11.00000  0.05    0.28
Q11   1   0.7914  0.2736  0.5444  11.00000  0.05    0.28
Q12   1   0.4371  0.5551  0.6428  11.00000  0.05    0.27
Q13   1   0.1850  0.9646  0.7473  11.00000  0.05    0.27
Q14   1   0.7615  0.6484  0.6412  11.00000  0.05    0.26
Q15   1   0.7026  0.7014  0.4959  11.00000  0.05    0.26
Q16   1   0.6580  0.8598  0.5349  11.00000  0.05    0.26
Q17   1   0.4412  0.7570  0.5766  11.00000  0.05    0.26
Q18   1   0.6789  0.8587  0.7692  11.00000  0.05    0.26
Q19   1   0.1771  0.5774  0.6612  11.00000  0.05    0.25
Q20   1   0.9405  0.3611  0.7170  11.00000  0.05    0.25
;
_shelx_res_checksum              12130

_shelx_hkl_file                  
;
   0   0  -3-1.13237 1.97057   1
   0   0   3 1.99367 1.81574   1
   0   0  -4 817.828 20.6551   1
   0   0   4 815.266 20.4431   1
   0   0  -5-0.67799 3.08778   1
   0   0   5 0.64811 2.61662   1
   0   0   6 581.263 21.5009   1
   0   0  -6 591.244 21.8500   1
   0   0  -7 3.53885 3.56125   1
   0   0   7 10.7989 4.56764   1
   0   0   8 123.840 12.1624   1
   0   0  -8 129.076 12.6338   1
   0   0  -9 7.45955 6.06497   1
   0   0   9-1.00410 4.14521   1
   0   0  10 199.060 17.0173   1
   0   0 -10 228.872 18.3099   1
   0   0  11 1.13062 4.06130   1
   0   0 -11 0.77218 4.43139   1
   0   0 -12 64.3113 12.4489   1
   0   0  12 48.3043 9.54996   1
   0   0  13 14.5974 6.72586   1
   0   0 -13 7.17568 5.99874   1
   0   0 -14 65.1670 13.3708   1
   0   0  14 50.6057 12.1235   1
   0   0  15 13.7359 7.60223   1
   0   0 -15 21.7244 9.29033   1
   0   0 -16 15.8405 9.46415   1
   0   0  16 10.2659 9.84326   1
   0   0  17 6.49917 3.34143   1
   0   0  17 9.97703 9.11074   1
   0   0 -17 9.12743 11.0274   1
   0   0  18 48.7512 7.32081   1
   0   0 -18 67.5843 15.8843   1
   0   0  18 62.6761 15.8510   1
   0   0  19 13.2918 5.05344   1
   0   1   2 107.943 5.19916   1
   0  -1  -2 107.592 4.97552   1
   0  -1   2 112.014 5.47742   1
   0   1  -2 109.841 5.61652   1
   0   1   3 509.927 13.6285   1
   0  -1  -3 499.311 13.3847   1
   0  -1   3 497.119 14.0336   1
   0   1  -3 494.338 14.2379   1
   0  -1  -4 556.836 16.4475   1
   0  -1   4 521.104 16.7379   1
   0   1  -4 539.947 17.2294   1
   0   1   4 548.467 16.3879   1
   0  -1   5 8.42533 3.33475   1
   0   1  -5 10.6148 4.10614   1
   0   1   5 10.7916 3.26572   1
   0  -1  -5 13.0053 4.04665   1
   0  -1   6 21.9689 5.17282   1
   0   1   6 29.1069 5.64609   1
   0  -1  -6 35.0439 5.94246   1
   0   1  -6 30.4014 5.67727   1
   0   1   7 266.597 16.1653   1
   0  -1  -7 272.311 16.3712   1
   0   1  -7 283.402 16.7590   1
   0  -1   7 263.419 16.1354   1
   0   1   8 286.154 17.8439   1
   0   1  -8 318.401 19.2536   1
   0  -1   8 293.748 18.1214   1
   0  -1  -8 304.766 18.4257   1
   0  -1  -9 113.647 12.1218   1
   0  -1   9 112.126 12.3373   1
   0   1   9 101.249 12.0606   1
   0   1  -9 109.572 12.1640   1
   0   1  10 311.690 21.2839   1
   0   1 -10 329.539 22.1793   1
   0  -1  10 302.993 20.6288   1
   0  -1 -10 317.790 21.1007   1
   0  -1 -11 4.85235 5.39236   1
   0  -1  11 0.27226 3.85908   1
   0   1 -11 3.87518 5.88226   1
   0   1  11 0.66799 4.35851   1
   0   1  12 3.70350 4.85543   1
   0   1 -12 2.43573 5.48949   1
   0  -1  12 6.13987 5.01249   1
   0  -1 -12 11.5712 7.36624   1
   0  -1 -13 11.2242 7.83234   1
   0   1  13 7.89747 6.87846   1
   0   1 -13 19.2427 8.15504   1
   0  -1  13 8.29462 6.43103   1
   0   1  14 54.7470 11.7273   1
   0  -1 -14 88.3267 15.4514   1
   0  -1  14 45.0136 10.2544   1
   0   1 -14 60.9206 12.8915   1
   0   1  15 2.17649 2.20158   1
   0  -1 -15 10.0983 9.04186   1
   0   1 -15-2.69253 8.26308   1
   0  -1  15-4.20513 4.60485   1
   0   1  15 10.5349 8.22464   1
   0  -1 -16 12.6242 8.80864   1
   0   1  16-0.50259 3.06965   1
   0  -1  16-4.12897 7.13561   1
   0   1 -16-5.27526 7.44308   1
   0   1  16 8.07837 6.99337   1
   0   1  17 35.2872 6.33998   1
   0  -1  17 37.0085 6.80128   1
   0   1  17 27.2712 10.2574   1
   0  -1  17 30.2809 10.4445   1
   0  -1 -17 30.8088 11.1757   1
   0   1 -17 28.2558 11.3305   1
   0   1  18 14.4176 5.25068   1
   0  -1 -18 9.98681 9.57066   1
   0   1 -18 24.2559 12.6053   1
   0  -1  18 11.9624 5.23395   1
   0  -1  18 12.2229 10.5527   1
   0  -2   1 6.43462 0.97621   1
   0   2  -1 8.62683 1.36705   1
   0  -2   2 84.1108 4.56410   1
   0   2  -2 88.7538 5.05701   1
   0   2   2 83.9384 4.46604   1
   0   2   2 82.4028 2.75028   1
   0  -2  -3 104.084 5.79775   1
   0  -2   3 102.516 6.23537   1
   0   2  -3 110.963 6.96170   1
   0   2   3 117.675 6.50662   1
   0   2   3 107.077 3.74417   1
   0  -2   4 18.8655 3.31468   1
   0   2   4 21.7772 3.63383   1
   0  -2  -4 22.9086 3.61845   1
   0   2  -4 24.2450 4.17891   1
   0   2   4 20.7330 2.03817   1
   0   2  -5 48.4570 6.77354   1
   0   2   5 47.4190 3.25782   1
   0  -2  -5 48.1395 5.46108   1
   0  -2   5 42.7958 5.64079   1
   0   2   5 43.1342 5.66526   1
   0  -2   6 18.1854 4.48721   1
   0   2   6 22.6357 2.59779   1
   0   2  -6 21.2549 4.48735   1
   0  -2  -6 22.7553 5.31857   1
   0   2   6 21.2439 4.63509   1
   0  -2  -7 44.7563 7.03662   1
   0   2   7 45.0061 7.37574   1
   0   2  -7 44.1827 7.62055   1
   0  -2   7 33.0775 5.94035   1
   0   2   8 29.5499 6.56697   1
   0  -2   8 20.8001 5.62046   1
   0   2  -8 22.9491 5.50702   1
   0  -2  -8 21.9524 5.53678   1
   0   2  -9 33.0717 7.79142   1
   0  -2  -9 40.6397 7.96464   1
   0  -2   9 25.9038 6.40177   1
   0   2   9 33.8971 7.34735   1
   0  -2  10 1.35807 4.59027   1
   0   2  10 1.60517 1.61378   1
   0   2  10 4.34850 4.60080   1
   0   2 -10 0.68899 4.66518   1
   0  -2 -10 10.0827 4.88151   1
   0   2  11 14.3886 3.03864   1
   0   2  11 12.4952 6.10301   1
   0  -2  11 6.09002 4.32341   1
   0   2 -11 14.1376 5.53996   1
   0  -2 -11 8.98407 5.83819   1
   0  -2 -12 56.6244 10.9410   1
   0   2  12 35.6320 8.49419   1
   0  -2  12 34.4370 8.42752   1
   0   2 -12 55.1937 11.5442   1
   0   2  12 54.0335 5.74149   1
   0   2  13 15.2216 7.65409   1
   0  -2  13 9.78700 4.77475   1
   0  -2 -13 11.6504 7.02789   1
   0   2  13 17.7258 3.88727   1
   0   2 -13 18.1238 8.19644   1
   0   2  14-0.10054 6.16973   1
   0   2  14 5.13419 2.98300   1
   0  -2 -14-8.24466 7.45746   1
   0   2 -14 5.47742 5.65433   1
   0  -2  14 10.7961 7.34817   1
   0   2  15 2.46662 2.50753   1
   0   2 -15 18.1391 10.9151   1
   0  -2  15 2.58217 5.53562   1
   0  -2 -15 7.27240 7.55723   1
   0  -2  16 52.0451 12.6026   1
   0   2  16 42.9362 11.8137   1
   0   2 -16 32.9430 12.3323   1
   0  -2 -16 61.6236 12.8066   1
   0   2  16 47.9850 7.08547   1
   0   2  17 13.1251 10.2895   1
   0   2  17 12.1166 4.38605   1
   0  -2 -17 13.4349 10.2032   1
   0  -2  17 16.5739 5.19505   1
   0  -2  17 16.4327 10.6545   1
   0   2 -17 28.8782 11.9101   1
   0   2  18 18.1385 5.10242   1
   0  -2  18 28.4688 7.22048   1
   0   2  18 26.5957 11.4569   1
   0  -2 -18 31.4514 14.0523   1
   0   2 -18 19.4049 11.9104   1
   0  -2  18 22.3034 11.0458   1
   0  -3   2 141.984 5.02233   1
   0   3   2 125.143 3.48367   1
   0   3  -2 134.346 6.12753   1
   0   3   2 125.469 4.87644   1
   0  -3   3 22.3064 2.74206   1
   0   3   3 21.5152 3.05561   1
   0   3  -3 19.6835 3.47635   1
   0   3   3 21.3793 1.79267   1
   0   3  -4 6.80122 3.04015   1
   0   3   4 3.51748 2.46092   1
   0  -3   4 4.61239 2.29605   1
   0   3   4 2.53243 0.90028   1
   0  -3   5 111.677 8.64802   1
   0   3   5 120.687 9.02608   1
   0   3   5 115.236 5.18992   1
   0   3  -5 114.856 9.36290   1
   0  -3  -6 189.586 11.2461   1
   0   3   6 190.005 7.30395   1
   0   3   6 180.076 12.0155   1
   0   3  -6 198.746 13.5281   1
   0  -3   6 167.052 11.4430   1
   0  -3   7 41.5727 7.12604   1
   0  -3  -7 38.4191 6.10815   1
   0   3  -7 39.7528 6.94887   1
   0   3   7 35.6898 6.20974   1
   0   3   7 36.9042 3.59074   1
   0  -3   8 167.765 13.4519   1
   0   3   8 168.022 7.91520   1
   0  -3  -8 146.128 11.8680   1
   0   3  -8 172.716 14.7215   1
   0   3   8 162.461 13.6830   1
   0   3   9 36.8819 7.55289   1
   0   3  -9 43.1853 8.24562   1
   0  -3  -9 47.3224 7.96612   1
   0   3   9 40.7196 4.24448   1
   0  -3   9 44.5866 8.29711   1
   0  -3  10 1.53453 3.55072   1
   0   3  10 4.73091 5.02359   1
   0   3  10 0.62551 1.68120   1
   0  -3 -10-0.85987 3.68595   1
   0   3 -10 5.45541 5.04589   1
   0  -3  11 0.22165 4.00258   1
   0   3  11-0.59928 1.59798   1
   0   3 -11 1.16610 6.55054   1
   0  -3 -11 1.03587 4.78883   1
   0   3  11 5.57368 4.97482   1
   0   3  12 1.39956 1.83425   1
   0   3  12 8.69928 5.74195   1
   0  -3 -12 8.66937 7.08315   1
   0  -3  12 6.06244 5.00517   1
   0   3 -12 2.48730 5.54812   1
   0  -3 -13 30.4534 9.26878   1
   0   3  13 25.8448 4.53317   1
   0  -3  13 26.0086 8.56875   1
   0   3  13 17.0064 6.95738   1
   0   3 -13 36.0850 10.3046   1
   0  -3  14 8.57666 5.94562   1
   0   3 -14 7.37662 6.37828   1
   0   3  14 7.83356 7.87807   1
   0   3  14 12.9112 3.56834   1
   0  -3 -14 2.46857 5.77725   1
   0  -3  15 12.1513 6.93597   1
   0  -3 -15-1.09315 7.10696   1
   0   3  15 2.84910 2.62620   1
   0   3  15-0.05501 6.08805   1
   0   3 -15-4.62108 8.28689   1
   0  -3  16 4.81966 3.06549   1
   0   3  16 10.9799 3.96204   1
   0  -3  16 10.3202 7.44976   1
   0   3  16 14.7825 8.96850   1
   0  -3  17 31.1123 12.2371   1
   0   3 -17 22.6533 11.4276   1
   0  -3 -17 22.0814 11.8962   1
   0  -3  17 13.1775 5.49300   1
   0   3  17 3.12947 3.30216   1
   0   4  -3 41.7175 3.88468   1
   0  -4   3 39.1455 3.07090   1
   0   4   3 27.3783 1.78634   1
   0   4   4 2.59063 1.73207   1
   0   4   4 3.42004 1.04113   1
   0  -4   4 3.23635 1.81050   1
   0   4  -4 1.54490 1.99037   1
   0  -4   5 14.5389 3.34488   1
   0   4  -5 13.3761 3.85118   1
   0   4   5 13.7494 1.99975   1
   0   4   5 7.62631 1.90591   1
   0  -4   6 15.4249 4.33613   1
   0   4  -6 16.1877 4.37891   1
   0   4   6 9.14717 3.33308   1
   0   4   6 8.14101 1.78726   1
   0  -4   7-0.39757 2.64499   1
   0   4   7 0.35803 1.11678   1
   0   4   7 5.08433 3.43116   1
   0   4  -7-1.76507 3.32959   1
   0   4  -8 20.2853 5.69951   1
   0   4   8 8.89153 4.66238   1
   0  -4   8 15.5376 5.39841   1
   0   4   8 12.5999 2.59362   1
   0   4   9 9.95321 2.25052   1
   0   4  -9 6.33548 5.95917   1
   0  -4   9 8.07986 5.22677   1
   0   4   9 12.9354 5.37760   1
   0  -4  10 8.69300 4.37001   1
   0  -4 -10 10.7562 5.04918   1
   0   4 -10 9.86918 6.31407   1
   0   4  10 5.82839 2.26994   1
   0   4  10 10.9653 5.93958   1
   0   4  11-1.91755 4.02971   1
   0  -4 -11-0.33760 4.08034   1
   0   4 -11 5.18271 5.47332   1
   0   4  11 5.04830 2.68605   1
   0  -4  11-0.18123 4.06129   1
   0   4  12 23.4961 8.38114   1
   0   4 -12 22.1479 8.88729   1
   0   4  12 27.5646 4.48074   1
   0  -4  12 17.5168 6.13474   1
   0  -4 -12 31.4247 8.38270   1
   0  -4  13 8.09839 7.68307   1
   0   4  13 12.7395 8.95098   1
   0  -4 -13 2.38514 5.78219   1
   0   4 -13 21.3789 8.64846   1
   0   4  13-3.60885 3.01728   1
   0   4 -14 6.37415 9.16199   1
   0  -4  14 5.26662 6.80324   1
   0  -4  14 6.49139 3.78561   1
   0   4  15 7.29003 7.79456   1
   0  -4 -15 2.88414 6.93990   1
   0   4  15 6.60209 3.16526   1
   0  -4  15 7.36903 4.12450   1
   0  -5   4 36.6448 2.84823   1
   0  -5   4 38.3748 2.30916   1
   0   5  -5-3.05036 2.36880   1
   0  -5   5 1.12084 1.66439   1
   0  -5   5 1.19443 1.18681   1
   0   5   5 1.74612 0.81296   1
   0   5   5-0.15752 0.98057   1
   0   5   6 8.08505 2.65395   1
   0  -5   6 11.9771 1.87567   1
   0   5   6 9.47003 1.65229   1
   0  -5   6 12.3152 3.26973   1
   0   5  -6 15.9298 3.77903   1
   0   5   7 4.23368 1.69705   1
   0  -5   7 2.20825 1.30888   1
   0   5   7-2.26141 2.31629   1
   0   5  -7 3.69584 3.41633   1
   0  -5   7 3.01555 2.61307   1
   0   5   8 52.5243 4.58033   1
   0  -5   8 61.0443 4.95295   1
   0   5  -8 69.1684 9.46808   1
   0  -5   8 59.8650 7.19411   1
   0   5   8 51.9148 6.74639   1
   0  -5   9 20.2089 6.56557   1
   0   5  -9 23.6928 7.63065   1
   0   5   9 12.7955 5.09974   1
   0   5   9 17.8959 3.31571   1
   0  -5   9 20.2455 3.40082   1
   0   5 -10 23.1304 6.29716   1
   0  -5  10 33.9536 6.96484   1
   0   5  10 18.9336 3.46211   1
   0  -5  10 21.1231 3.91274   1
   0   5  10 19.1206 6.78185   1
   0  -5  11 17.6078 3.86271   1
   0  -5  11 14.0939 5.88314   1
   0   5  11 16.1711 3.14469   1
   0   5 -11 12.1817 7.00893   1
   0   5  11 16.1131 6.74239   1
   0  -5  12 1.50090 4.51610   1
   0  -5  12 0.32026 2.71825   1
   0   5  12 0.05060 2.36598   1
   0   5  12 10.3018 5.82156   1
   0   5 -13 9.08966 7.65284   1
   0   5  13 0.59036 6.01425   1
   0  -5  13 2.26042 5.16120   1
   0  -5  13 0.13781 2.86280   1
   0  -6   6 6.21010 1.72766   1
   0  -6   6 5.63078 1.17719   1
   0  -6   7 4.13121 2.46354   1
   0  -6   8 7.58656 3.92969   1
   0  -6   8 4.83281 2.00253   1
   0   6   8 7.95409 1.75105   1
   0   6   8 1.03504 2.10718   1
   0   6  -9 16.3681 5.58908   1
   0  -6   9 13.3963 4.77214   1
   0   6   9 3.60848 2.89803   1
   0   6   9 4.37508 2.26707   1
   0  -6   9 14.1223 3.24699   1
   1   0 -19 23.2034 13.3761   1
   1   0 -18 31.6258 14.6263   1
  -1   0  18 14.4151 8.83871   1
  -1   0  17-7.14165 6.57073   1
   1   0 -17 14.2754 8.49881   1
  -1   0  16 60.2409 12.9705   1
   1   0 -16 71.2735 14.7650   1
  -1   0  15 2.73266 7.22716   1
   1   0 -15 0.35280 6.10436   1
   1   0 -14 245.421 23.3365   1
  -1   0  14 173.347 18.4335   1
  -1   0  13-6.24198 5.37153   1
   1   0 -13 4.65002 6.13390   1
   1   0 -12 35.5423 9.50801   1
  -1   0  12 23.3911 6.60787   1
   1   0 -11 3.24894 5.14541   1
  -1   0  11-1.04586 4.17624   1
  -1   0  10 212.013 16.9725   1
   1   0 -10 239.506 19.4681   1
  -1   0   9-4.57094 4.05083   1
   1   0  -9-0.16042 3.52216   1
   1   0  -8 13.8411 4.30773   1
  -1   0   8 15.2606 5.46315   1
  -1   0   7-1.14387 3.52725   1
   1   0  -7-0.21968 2.81313   1
   1   0  -6 11.3494 4.65734   1
  -1   0   6 7.57177 3.09559   1
   1   0  -5 0.15322 2.81770   1
  -1   0   5 1.41674 2.91630   1
   1   0  -4 314.275 12.7166   1
  -1   0   4 292.226 11.7615   1
  -1   0   3 0.00872 1.66913   1
   1   0  -3-0.40624 1.66128   1
  -1   0   2 28.6488 2.58759   1
   1   0   2 351.791 10.7026   1
   1   0   2 326.412 6.60257   1
  -1   0  -2 328.229 6.51268   1
  -1   0  -2 350.547 10.2975   1
   1   0   3-0.84776 0.99729   1
   1   0   3 0.19284 2.31507   1
  -1   0  -3 1.17698 2.30516   1
   1   0   4 14.8948 4.46359   1
   1   0   4 12.1139 1.96954   1
  -1   0  -4 15.4226 4.20386   1
   1   0   5-1.12370 2.60632   1
  -1   0  -5-0.78957 2.61255   1
   1   0   5-1.09902 0.85728   1
   1   0   6 82.4791 9.00533   1
  -1   0  -6 77.8803 8.94654   1
   1   0   7-0.41787 3.42843   1
  -1   0  -7-1.56694 3.21890   1
  -1   0  -8 220.845 16.1817   1
   1   0   8 213.534 15.7744   1
   1   0   9-0.80906 5.21600   1
  -1   0  -9-3.77323 5.06662   1
  -1   0 -10 59.8668 9.81703   1
   1   0  10 59.7506 10.0768   1
  -1   0 -11 8.28566 5.29234   1
   1   0  11 0.25039 5.19176   1
   1   0  11-0.47773 1.80319   1
   1   0  12 20.0632 3.79811   1
   1   0  12 9.31126 6.39115   1
  -1   0 -12 19.5913 6.35770   1
   1   0  13-0.14563 1.72868   1
  -1   0 -13-5.00257 4.75633   1
   1   0  13 4.25473 7.22408   1
   1   0  14 1.09824 6.54060   1
  -1   0 -14 1.52885 6.79576   1
   1   0  14 3.78721 2.90562   1
  -1   0 -15 4.89848 7.50614   1
   1   0  15 12.2609 8.95570   1
   1   0  15 2.62854 2.39601   1
   1   0  16 9.39698 10.1384   1
   1   0  16 4.56252 2.71522   1
  -1   0 -16-5.97638 8.18008   1
   1   0  17 0.23746 3.23038   1
  -1   0 -17 13.7319 11.3439   1
   1   0  18 46.1461 7.17968   1
   1   0  18 23.1896 10.6351   1
  -1   0 -18 41.3598 13.5357   1
   1   1 -19 8.10109 11.4310   1
  -1   1  19 7.15148 4.70198   1
  -1   1  19 4.79283 10.6072   1
  -1  -1  18 9.64356 8.23985   1
   1  -1 -18 6.67567 9.35053   1
   1   1 -17 40.3355 13.2010   1
   1  -1 -17 10.7722 10.2198   1
  -1  -1  17 14.3324 7.66702   1
  -1   1  17 28.8576 9.77822   1
  -1   1  16 0.65876 6.57516   1
   1   1 -16 7.96573 6.64181   1
   1  -1 -16 16.2471 9.99504   1
  -1  -1  16-5.15237 6.65201   1
  -1   1  15 21.0300 8.99931   1
   1  -1 -15 36.5242 11.2329   1
   1   1 -15 25.2477 10.7446   1
  -1  -1  15 22.7609 8.02678   1
   1  -1 -14-1.00498 6.12520   1
  -1   1  14 11.4027 6.51758   1
  -1  -1  14 1.19938 4.28413   1
  -1   1  13 2.00680 3.98360   1
   1  -1 -13 7.20217 5.98198   1
  -1  -1  13 11.6081 6.86852   1
   1   1 -13 8.85594 5.60943   1
   1   1 -12 5.01962 4.80152   1
  -1  -1  12 0.86328 5.59047   1
   1  -1 -12 5.60058 5.94346   1
  -1   1  12 11.8362 4.51278   1
   1  -1 -11 2.33383 5.07407   1
  -1   1  11 2.67358 5.29492   1
   1   1 -11-0.66753 5.11853   1
  -1  -1  11 0.71021 4.31805   1
  -1  -1  10 17.8915 6.01040   1
   1   1 -10 17.2795 7.12007   1
   1  -1 -10 27.3149 7.49849   1
  -1   1  10 10.3280 5.17521   1
  -1   1   9 90.9549 10.5332   1
   1  -1  -9 100.901 11.7990   1
  -1  -1   9 90.5358 10.7512   1
   1   1  -9 105.720 12.4372   1
   1   1  -8 208.505 15.9804   1
   1  -1  -8 218.228 15.6532   1
  -1   1   8 210.552 14.3545   1
  -1  -1   8 209.131 14.7254   1
   1   1  -7 181.612 13.7399   1
   1  -1  -7 155.939 12.6395   1
  -1   1   7 159.309 11.8170   1
  -1  -1   7 158.849 11.8284   1
   1  -1  -6 185.675 11.8284   1
  -1  -1   6 163.960 10.9904   1
   1   1  -6 176.748 12.3778   1
  -1   1   6 167.850 11.1076   1
  -1  -1   5 212.422 11.2571   1
  -1   1   5 186.433 10.3210   1
   1  -1  -5 200.215 11.2748   1
   1   1  -5 225.146 12.5557   1
   1  -1  -4 100.178 7.10182   1
  -1  -1   4 94.5839 6.80734   1
  -1   1   4 92.6970 6.67841   1
   1   1  -4 89.4510 7.18822   1
   1   1  -3-0.13463 2.15067   1
  -1   1   3-0.24098 1.69337   1
  -1  -1   3 0.70481 1.76015   1
   1  -1  -3 2.99191 2.15045   1
   1   1  -2 63.0845 4.29190   1
  -1   1   2 62.2054 3.50889   1
   1  -1  -2 58.5502 3.73609   1
  -1  -1   2 64.5930 3.98588   1
  -1  -1   1 12.6732 1.47231   1
   1   1  -1 13.2284 1.65392   1
   1   1   0 91.2129 3.21188   1
  -1  -1   0 91.2867 3.09658   1
  -1   1  -1 416.604 5.65537   1
   1  -1   1 411.689 9.07937   1
   1  -1   1 412.127 5.97561   1
   1   1   1 409.807 6.89496   1
  -1  -1  -1 426.338 6.87984   1
   1  -1   2 159.925 4.39954   1
  -1   1  -2 157.716 6.94962   1
   1   1   2 159.625 4.79216   1
  -1  -1  -2 164.342 4.74894   1
   1   1   2 168.807 7.45741   1
   1  -1   2 167.772 7.63495   1
   1   1   3 157.600 8.59118   1
  -1  -1  -3 153.235 8.04253   1
   1  -1   3 152.319 8.61394   1
   1   1   3 150.484 5.18646   1
  -1   1  -3 148.112 8.13316   1
   1  -1   3 152.550 5.01332   1
  -1   1  -4 89.6781 7.37924   1
   1   1   4 81.5712 4.19746   1
  -1  -1  -4 78.6688 6.84315   1
   1   1   4 92.3992 7.74479   1
   1  -1   4 85.6808 7.29133   1
  -1  -1  -5 134.599 9.53509   1
  -1   1  -5 133.701 10.0479   1
   1   1   5 133.463 5.87788   1
   1  -1   5 129.201 10.0357   1
   1   1   5 143.590 10.7376   1
   1  -1   6 40.0065 6.44709   1
  -1  -1  -6 38.2949 6.12072   1
   1   1   6 37.1454 6.30303   1
  -1   1  -6 38.5246 6.08019   1
   1   1   6 37.8942 3.45003   1
  -1   1  -7 57.3154 8.11161   1
   1  -1   7 61.2279 8.22685   1
  -1  -1  -7 61.4392 8.59674   1
   1   1   7 61.6014 4.64120   1
   1   1   7 61.2261 8.53016   1
   1  -1   8 131.436 12.5776   1
   1   1   8 146.577 13.3526   1
  -1   1  -8 150.786 13.6644   1
   1   1   8 150.089 7.86345   1
  -1  -1  -8 148.676 12.7413   1
   1   1   9 2.06216 1.39467   1
  -1  -1  -9 6.33711 4.89546   1
  -1   1  -9 2.49600 3.91308   1
   1   1   9 0.50670 4.10529   1
   1  -1   9 9.45221 4.96080   1
  -1   1 -10 114.893 12.9644   1
   1  -1  10 95.0393 12.3446   1
   1   1  10 105.557 13.2380   1
  -1  -1 -10 115.041 13.1055   1
   1   1  10 116.557 7.82384   1
  -1   1 -11 9.43802 5.78174   1
   1   1  11 16.3498 3.47498   1
   1   1  11 15.5813 5.48929   1
   1  -1  11 12.0955 7.93699   1
  -1  -1 -11 13.9518 6.68957   1
  -1   1 -12 5.37005 5.00943   1
   1   1  12 1.36819 2.07850   1
   1  -1  12 12.4764 7.40209   1
  -1  -1 -12 4.38184 5.08638   1
   1   1  12-5.63747 5.29673   1
   1  -1  13 1.38385 2.01347   1
  -1  -1 -13-8.20400 5.36571   1
  -1   1 -13-6.85738 5.63907   1
   1  -1  13 13.6536 8.04860   1
   1   1  13 14.2523 8.62860   1
   1   1  13 8.14040 3.48705   1
   1  -1  14 73.9313 7.71756   1
   1   1  14 57.8377 6.89052   1
  -1  -1 -14 85.1186 13.9797   1
   1   1  14 56.1414 13.3718   1
  -1   1 -14 64.8984 13.2295   1
   1  -1  14 48.5340 11.2790   1
   1   1  15 15.0521 10.1618   1
  -1   1 -15-9.21908 8.96832   1
   1  -1  15 0.24406 3.09900   1
   1  -1  15 4.44837 6.28739   1
  -1  -1 -15 5.73549 7.54847   1
   1   1  15-1.88201 1.96445   1
   1   1  16 4.65986 3.71329   1
   1   1  16 10.4748 9.35748   1
  -1   1 -16 2.86090 7.19329   1
   1  -1  16 4.60587 6.98339   1
  -1  -1 -16-1.20302 7.54911   1
   1  -1  16 11.9418 4.01884   1
   1  -1  17 8.77402 9.13162   1
   1   1  17 8.44011 8.94167   1
   1  -1  17 3.65873 3.78783   1
  -1  -1 -17 29.7598 10.3989   1
   1   1  17 6.84451 4.13072   1
   1   1  18 15.4700 5.13988   1
  -1  -1 -18 32.1894 13.0199   1
  -1   1 -18 24.0341 12.1319   1
   1   1  18 10.3194 10.3086   1
   1  -1  18 24.7035 6.52352   1
   1  -1  18 10.1630 8.91832   1
   1  -2 -18 8.98163 8.78828   1
  -1   2  18 2.13109 3.68858   1
  -1  -2  18 23.0445 9.15421   1
  -1   2  17 13.6796 9.32221   1
   1   2 -17 8.71554 8.32470   1
  -1   2  17 1.61630 3.21863   1
   1  -2 -16 55.0379 13.5192   1
   1   2 -16 52.4013 14.1138   1
  -1  -2  16 52.4625 12.9931   1
  -1   2  16 55.0998 13.3049   1
   1  -2 -15 2.67394 6.81386   1
   1   2 -15-2.03482 7.54246   1
  -1   2  15-7.69494 6.29942   1
  -1  -2  15 11.3609 7.99979   1
  -1   2  14 3.68083 6.19445   1
  -1  -2  14 12.3883 7.03762   1
   1   2 -14 7.79977 6.71260   1
   1  -2 -14 6.64113 7.11865   1
  -1  -2  13 2.42109 5.48797   1
   1  -2 -13-7.31591 5.78670   1
  -1   2  13 2.14520 5.07187   1
   1   2 -13 0.72646 6.54614   1
   1   2 -12 27.1408 8.12674   1
   1  -2 -12 14.4061 6.94117   1
  -1   2  12 13.9347 5.49627   1
  -1  -2  12 13.1739 5.72078   1
   1  -2 -11 2.30659 4.84382   1
  -1   2  11 2.03720 4.25473   1
  -1  -2  11 2.99179 4.84478   1
   1   2 -11 5.44872 5.06376   1
  -1  -2  10 2.38609 3.92967   1
   1  -2 -10 7.45943 4.31975   1
  -1   2  10-0.03190 3.27731   1
   1   2 -10-6.16476 5.43990   1
  -1   2   9 178.520 14.2805   1
   1  -2  -9 227.018 16.6452   1
  -1  -2   9 218.746 15.5885   1
   1   2  -9 232.013 17.6040   1
   1  -2  -8 2.16009 4.07821   1
  -1   2   8 0.36988 3.24382   1
   1   2  -8 5.20245 4.85210   1
  -1  -2   8-0.59586 2.71877   1
   1  -2  -7 54.7006 7.76791   1
  -1  -2   7 48.7327 6.60004   1
  -1   2   7 46.9332 6.80243   1
   1   2  -7 49.0554 7.53379   1
   1  -2  -6-1.96279 2.42159   1
   1   2  -6 0.38685 3.78814   1
  -1   2   6 0.99494 2.72370   1
  -1  -2   6 1.31918 3.30737   1
  -1   2   5 119.116 8.10326   1
  -1  -2   5 120.692 8.37414   1
   1   2  -5 126.072 9.85283   1
   1  -2  -5 135.655 8.97058   1
   1   2  -4 127.980 8.59181   1
  -1   2   4 115.737 6.95729   1
  -1  -2   4 112.952 7.24702   1
   1  -2  -4 123.558 7.32575   1
  -1   2   3 157.024 6.42377   1
  -1  -2   3 175.862 7.61095   1
   1  -2  -3 163.804 6.98965   1
   1   2  -3 163.882 8.36125   1
   1  -2  -2 27.0352 2.21427   1
  -1  -2   2 27.8202 2.51071   1
   1   2  -2 24.5746 2.76553   1
  -1   2   2 21.1072 1.69495   1
  -1  -2   1 1.03094 0.95904   1
   1   2  -1 0.34740 1.09414   1
   1   2   0 0.03816 0.87310   1
  -1  -2   0-0.05263 0.59897   1
   1  -2   1 64.0742 2.25267   1
   1  -2   1 71.6296 3.87160   1
  -1  -2  -1 66.1146 2.85007   1
   1   2   1 65.0823 3.09747   1
   1  -2   2 317.815 6.12216   1
   1  -2   2 338.623 10.5186   1
   1   2   2 326.698 7.28803   1
  -1   2  -2 328.269 9.58266   1
  -1  -2  -2 320.840 6.77799   1
   1   2   2 332.925 10.5848   1
  -1   2  -3 97.0740 6.73274   1
   1   2   3 103.333 4.48307   1
   1  -2   3 111.390 4.25459   1
   1  -2   3 104.823 7.29187   1
   1   2   3 112.344 7.46767   1
   1  -2   4 35.0079 5.43329   1
  -1   2  -4 42.5337 5.28005   1
   1   2   4 45.7229 5.71661   1
   1   2   4 38.4129 3.14164   1
   1  -2   5 6.36995 3.74183   1
   1   2   5-0.44823 2.70353   1
  -1  -2  -5 1.94896 2.54090   1
  -1   2  -5 1.65466 2.60584   1
   1   2   5 5.12282 1.83648   1
   1   2   6 5.20935 1.78328   1
   1   2   6 5.99283 2.85235   1
  -1   2  -6 12.6368 3.94808   1
  -1  -2  -6 4.48279 3.44016   1
   1  -2   6 3.82546 3.75953   1
   1   2   7 89.9941 5.79191   1
   1   2   7 89.8267 9.97307   1
   1  -2   7 91.7192 10.0621   1
  -1  -2  -7 95.1758 9.53616   1
  -1   2  -7 88.9082 10.1497   1
   1   2   8 2.47604 3.95062   1
  -1   2  -8 3.92431 4.16294   1
  -1  -2  -8 7.08038 3.86065   1
   1   2   8 0.86985 1.32397   1
   1  -2   8 1.30661 3.64145   1
  -1   2  -9 48.5956 9.14611   1
  -1  -2  -9 38.9542 7.40461   1
   1   2   9 34.3882 4.15449   1
   1   2   9 36.4700 8.06667   1
   1  -2   9 30.1996 6.85197   1
  -1   2 -10 22.1204 7.31664   1
  -1  -2 -10 31.0166 7.28515   1
   1   2  10 28.7867 3.83247   1
   1   2  10 30.8483 8.20566   1
   1  -2  10 30.2677 7.95402   1
   1   2  11 16.0409 7.47250   1
  -1   2 -11 10.8938 5.44355   1
   1   2  11 21.3345 3.87012   1
   1  -2  11 16.4666 6.46613   1
  -1  -2 -11 16.6904 6.00947   1
  -1  -2 -12 21.6929 7.73694   1
  -1   2 -12 21.8001 8.65031   1
   1   2  12 24.1725 4.30981   1
   1   2  12 25.1449 9.00746   1
   1  -2  12 31.2720 4.81082   1
   1  -2  12 20.1968 7.19544   1
   1  -2  13 7.73221 5.00833   1
   1   2  13 5.78130 2.69389   1
  -1   2 -13-4.55683 6.33894   1
   1   2  13 8.48401 7.26324   1
  -1  -2 -13 12.6060 6.20058   1
   1  -2  13-1.89989 2.35731   1
   1  -2  14 0.05360 5.95590   1
   1   2  14-1.34704 2.53070   1
   1  -2  14 1.92438 2.26510   1
  -1  -2 -14 8.07832 7.91394   1
   1   2  14 4.22151 7.59442   1
  -1   2 -14-2.44738 8.33677   1
   1   2  15 1.97718 6.73784   1
  -1  -2 -15-8.77681 8.57984   1
   1  -2  15 11.6722 9.06945   1
   1   2  15 1.15539 2.81720   1
   1  -2  15 3.18705 3.39939   1
  -1  -2 -16 40.0973 11.8236   1
  -1   2 -16 15.0430 12.0623   1
   1   2  16 22.9628 10.1602   1
   1   2  16 25.2218 6.08364   1
   1  -2  16 16.0205 9.94845   1
   1  -2  16 19.3739 4.94288   1
   1   2  17 44.5423 7.45300   1
   1  -2  17 38.2756 6.70528   1
   1   2  17 30.1228 11.1414   1
  -1   2 -17 34.2717 12.6047   1
  -1  -2 -17 34.5115 10.2340   1
   1  -2  17 58.1610 15.1303   1
   1  -3 -17 15.0270 10.0627   1
  -1   3  17 16.0338 9.96809   1
  -1   3  17 15.6374 4.87367   1
   1   3 -17 15.2461 12.9545   1
  -1   3  16 0.54756 6.77726   1
   1  -3 -16 18.9786 10.0406   1
  -1   3  16 8.82940 4.31391   1
  -1   3  15 3.35166 2.59840   1
  -1   3  15-6.41817 7.62244   1
  -1  -3  15 15.6625 9.80906   1
   1   3 -15 2.57682 7.04358   1
   1  -3 -15 7.98667 7.92079   1
  -1   3  14-8.28082 7.45287   1
  -1  -3  14 1.03654 5.06105   1
  -1   3  14 0.33069 2.16612   1
   1   3 -14-6.13894 6.17774   1
   1   3 -13-5.71573 5.81776   1
  -1  -3  13-8.15301 6.28927   1
  -1   3  13 7.15453 5.18204   1
  -1   3  13-6.38856 2.67759   1
   1  -3 -13 9.89715 5.41513   1
   1   3 -12 16.9924 8.51669   1
  -1  -3  12 10.4951 6.78584   1
  -1   3  12 15.5087 3.56692   1
  -1   3  12 6.35023 5.77710   1
   1  -3 -12 19.6816 7.25773   1
   1   3 -11-2.98626 5.12694   1
   1  -3 -11-0.61309 4.54078   1
  -1   3  11 4.73443 4.70267   1
  -1  -3  11-0.89862 3.37259   1
  -1   3  11 0.08006 1.61353   1
  -1   3  10 18.4082 5.84991   1
  -1  -3  10 28.9150 6.68088   1
   1   3 -10 21.8759 6.34323   1
   1  -3 -10 36.6607 7.97064   1
   1   3  -9 53.3007 9.81710   1
  -1   3   9 42.6955 7.72214   1
  -1  -3   9 47.9249 7.35681   1
   1  -3  -9 54.7298 8.86130   1
   1   3  -8 189.998 15.7944   1
   1  -3  -8 169.859 12.9076   1
  -1   3   8 164.217 12.4810   1
  -1  -3   8 168.537 12.8097   1
   1  -3  -7 59.0615 7.21326   1
  -1   3   7 60.1511 7.24676   1
  -1  -3   7 52.7629 6.72346   1
   1   3  -7 64.7967 8.76753   1
  -1  -3   6 130.143 9.38409   1
   1   3  -6 141.475 11.4004   1
  -1   3   6 131.225 9.27172   1
   1  -3  -6 139.674 9.45422   1
   1   3  -5 266.859 14.3039   1
   1  -3  -5 264.742 11.2539   1
  -1  -3   5 255.077 11.9373   1
  -1   3   5 247.201 10.8270   1
  -1   3   5 255.733 6.78286   1
  -1   3   4 42.8109 3.96907   1
   1   3  -4 49.9369 6.22165   1
  -1   3   4 46.1647 2.51761   1
   1  -3  -4 49.4458 4.13104   1
  -1  -3   4 50.9854 4.64137   1
   1   3  -3 7.19954 2.52745   1
  -1  -3   3 8.08149 1.62979   1
  -1   3   3 9.19362 1.48628   1
  -1   3   3 8.67487 0.93901   1
   1   3  -2 31.7795 3.73163   1
  -1  -3   2 29.4925 2.55609   1
   1   3  -1 2.23838 1.47215   1
  -1  -3   1 1.34689 0.85055   1
   1   3   0 317.236 7.75872   1
  -1  -3   0 315.445 6.03944   1
   1   3   1 7.63762 1.49777   1
  -1  -3  -1 6.12244 0.98971   1
   1   3   1 6.57927 1.73479   1
   1   3   2 144.790 7.25861   1
   1   3   2 133.981 4.99022   1
   1  -3   2 131.627 3.91699   1
   1  -3   2 124.235 5.74645   1
   1  -3   3 14.4453 1.68436   1
  -1   3  -3 12.5144 2.48447   1
   1   3   3 15.3887 3.03407   1
   1  -3   3 15.2332 2.81380   1
   1   3   3 14.8492 2.04766   1
   1  -3   4 6.41817 2.18503   1
   1  -3   4 7.56699 1.52617   1
  -1   3  -4 10.2527 3.03321   1
   1   3   4 7.04031 2.90429   1
   1   3   4 9.44277 1.70985   1
   1   3   5 7.63286 1.75042   1
   1   3   5 5.01469 2.82495   1
  -1   3  -5 7.70465 3.44437   1
   1  -3   5 7.49268 1.49705   1
   1  -3   5 4.66140 2.51897   1
  -1   3  -6 135.916 11.1015   1
   1   3   6 131.157 6.73201   1
   1   3   6 120.933 10.5288   1
   1  -3   6 126.265 10.5146   1
  -1   3  -7 0.31213 3.26527   1
   1  -3   7 1.13605 3.35820   1
   1   3   7 1.68737 3.44096   1
   1   3   7 0.89046 1.48064   1
   1   3   8 4.67489 1.93692   1
  -1  -3  -8 4.31505 3.32738   1
  -1   3  -8 5.23255 4.71776   1
   1  -3   8 10.3147 4.75793   1
   1   3   8 7.41421 4.10004   1
   1  -3   9 14.0738 2.83375   1
   1   3   9 17.5716 3.25896   1
   1  -3   9 13.3638 5.49772   1
   1   3   9 22.3514 6.18216   1
  -1  -3  -9 24.0683 5.74879   1
  -1   3  -9 10.8550 5.44473   1
   1  -3  10 6.53971 4.66012   1
  -1   3 -10-1.94286 5.08078   1
  -1  -3 -10 4.80195 4.25841   1
   1   3  10 1.15755 1.86386   1
   1  -3  10 6.34887 2.69422   1
   1   3  10 1.54340 4.62511   1
   1   3  11 18.8596 3.92367   1
   1  -3  11 15.4214 3.26126   1
  -1   3 -11 19.3103 7.73386   1
  -1  -3 -11 6.53503 4.67839   1
   1   3  11 13.5705 7.84356   1
   1  -3  11 5.89620 4.89086   1
   1  -3  12 19.6945 6.85765   1
   1   3  12 23.2464 4.25242   1
  -1   3 -12 29.9167 10.2427   1
   1  -3  12 31.4655 4.94093   1
  -1  -3 -12 22.9971 7.33970   1
   1   3  12 25.1393 9.66531   1
  -1   3 -13 19.9167 9.06076   1
   1   3  13 14.4426 7.68290   1
   1   3  13 28.3006 4.81952   1
  -1  -3 -13 33.4212 9.01702   1
   1  -3  13 22.0619 8.43724   1
   1  -3  13 36.8019 5.72661   1
  -1   3 -14 15.4456 8.57365   1
   1   3  14 18.5680 4.47303   1
   1   3  14 24.6770 9.86234   1
   1  -3  14 14.3846 4.13081   1
  -1  -3 -14 23.0824 9.14190   1
   1  -3  14 24.3770 9.17251   1
   1   3  15 11.3247 10.0912   1
   1   3  15 4.80276 3.07604   1
  -1  -3 -15 7.75239 7.98384   1
   1  -3  15 15.2797 8.64155   1
  -1   3 -15 5.17866 7.91800   1
   1  -3  15 2.23109 2.84575   1
  -1   3 -16 2.65761 8.77465   1
   1   3  16 11.4357 5.55779   1
   1  -3  16 28.3640 11.5075   1
  -1  -4  15 37.0070 9.80727   1
  -1   4  15 24.9981 10.3699   1
  -1   4  15 39.9610 6.17999   1
   1   4 -15 59.7920 14.9085   1
   1  -4 -15 34.8447 9.82915   1
  -1   4  14 5.92621 6.10902   1
  -1   4  14 2.39965 2.39423   1
  -1  -4  14 4.01960 5.76236   1
   1  -4 -14 12.4212 6.51884   1
   1  -4 -13 2.53869 6.72502   1
  -1  -4  13 9.09387 5.44300   1
  -1   4  13 3.73190 2.67336   1
  -1   4  13 0.40918 5.02711   1
   1   4 -13-2.47006 6.49210   1
  -1   4  12 6.68020 2.72595   1
  -1   4  12 11.4726 6.87352   1
   1  -4 -12 6.65044 4.90643   1
   1   4 -12 18.4485 8.21989   1
  -1  -4  12 5.43199 4.49663   1
   1  -4 -11 17.7572 5.20604   1
  -1   4  11 9.70503 5.33077   1
  -1   4  11 17.2682 3.43669   1
   1   4 -11 26.3441 8.73633   1
  -1  -4  11 9.27825 4.43193   1
  -1  -4  10 16.0394 5.85515   1
  -1   4  10 22.6872 6.35295   1
   1  -4 -10 24.5302 6.59539   1
  -1   4  10 24.2934 3.53890   1
   1   4 -10 22.0646 7.05979   1
  -1  -4   9 7.39101 3.88295   1
   1   4  -9 13.4159 5.49403   1
  -1   4   9 13.7021 5.02838   1
   1  -4  -9 18.7509 5.51051   1
  -1   4   9 18.7961 2.96013   1
  -1   4   8 2.09049 2.71491   1
  -1   4   8 3.09565 1.53326   1
   1   4  -8 4.22465 5.00231   1
   1  -4  -8 0.24882 3.43662   1
  -1  -4   8-2.40615 2.53553   1
  -1   4   7 5.22464 2.66966   1
  -1  -4   7-1.54353 2.63180   1
   1  -4  -7 1.09792 2.33765   1
  -1   4   7 1.72739 1.30610   1
   1   4  -7 0.90837 3.52430   1
   1   4  -6 1.85793 3.05576   1
  -1   4   6 2.66214 1.16602   1
  -1  -4   6-0.37458 1.85025   1
  -1   4   6-0.90193 2.09788   1
  -1   4   5 6.45111 1.19901   1
   1   4  -5 6.20151 3.32388   1
  -1   4   5 3.76231 1.61588   1
  -1  -4   5 5.92824 2.37911   1
  -1   4   4 5.69349 0.83355   1
   1   4  -4 9.37366 3.10322   1
  -1   4   4 5.41100 0.95891   1
  -1  -4   4 11.4518 2.56687   1
   1   4  -3 6.41652 2.65372   1
  -1  -4   3 6.19410 1.69453   1
   1   4  -2 16.1462 2.56000   1
  -1  -4   2 18.2533 1.77418   1
  -1  -4   1 36.4837 1.93987   1
   1   4  -1 41.4960 3.24786   1
   1   4   0 11.4802 1.61784   1
  -1  -4   0 8.93942 0.91360   1
   1   4   1 15.3599 2.00453   1
   1   4   1 17.9680 1.89372   1
   1   4   2 34.6409 2.65056   1
   1   4   2 35.7037 3.55406   1
   1  -4   3 64.7686 3.07524   1
   1  -4   3 63.9677 4.36531   1
   1   4   3 69.0658 3.98099   1
   1   4   3 69.8796 5.74490   1
   1  -4   4 2.60311 1.81523   1
   1   4   4 7.39328 2.89015   1
   1   4   4 5.74399 1.59077   1
   1  -4   4 3.82720 1.32568   1
   1   4   5 4.15680 3.20767   1
   1   4   5 0.19531 1.15247   1
  -1   4  -5 1.51472 2.93897   1
   1  -4   5 1.95286 1.04097   1
   1  -4   5 0.70712 2.11038   1
   1  -4   6 38.4817 3.68025   1
  -1   4  -6 30.8961 6.13274   1
   1   4   6 34.2917 3.57331   1
   1  -4   6 23.4716 5.20837   1
   1   4   6 30.5941 5.61539   1
   1  -4   7 11.1969 2.34024   1
  -1   4  -7 6.87943 3.57973   1
   1   4   7 13.7593 5.61974   1
   1  -4   7 13.4387 4.68963   1
   1   4   7 13.5769 2.66749   1
   1  -4   8 38.3604 4.23326   1
   1   4   8 27.9483 6.93890   1
   1  -4   8 35.4795 6.91859   1
  -1   4  -8 40.5369 7.79628   1
   1   4   8 38.0414 4.47501   1
   1   4   9 5.45566 5.59080   1
  -1   4  -9 11.1821 6.41385   1
   1  -4   9 1.54692 4.17149   1
   1   4   9-2.74351 1.64974   1
   1  -4   9 3.36123 1.91874   1
   1  -4  10 21.2448 7.06119   1
   1   4  10 31.8524 4.54130   1
   1  -4  10 31.6818 4.55664   1
  -1   4 -10 24.9711 7.74018   1
   1   4  10 24.1485 7.24872   1
   1  -4  11-0.22934 1.95496   1
   1  -4  11 4.44016 5.14879   1
   1   4  11 4.55461 2.37900   1
  -1   4 -11 8.82576 6.40333   1
   1  -4  12 8.66148 3.34777   1
   1  -4  12 3.80840 4.72455   1
   1   4  12 10.3839 3.75167   1
  -1   4 -12 22.9095 8.97724   1
   1   4  12 7.67241 6.81888   1
   1  -4  13 4.06365 5.44274   1
   1   4  13 0.30405 6.37515   1
   1   4  13 2.59568 2.75807   1
  -1   4 -13 8.20325 6.48175   1
   1  -4  14 4.83718 3.53460   1
   1  -4  14 5.54569 7.41082   1
  -1   4 -15 3.45756 8.55703   1
   1  -4  15 0.43638 3.72137   1
   1  -4  15 0.98746 8.14100   1
   1   4  15 6.08819 3.85405   1
  -1   5  13 4.55780 2.82711   1
  -1   5  12 12.4929 6.45336   1
  -1   5  12 6.48807 2.73594   1
  -1   5  11 3.03898 3.99062   1
  -1  -5  11 9.33990 4.05515   1
  -1   5  11 3.51677 2.46958   1
   1   5 -11 11.1059 6.77858   1
   1   5 -10-3.77498 5.75758   1
  -1  -5  10 4.09740 4.44192   1
  -1   5  10 9.14487 2.82242   1
  -1   5  10 2.10408 3.14212   1
  -1   5   9 3.93654 1.93037   1
  -1   5   9 6.93641 3.95187   1
   1   5  -9 17.6145 6.76590   1
  -1  -5   9 5.45781 4.22680   1
   1   5  -8 33.9280 8.30134   1
  -1   5   8 29.1150 4.89937   1
  -1  -5   8 26.2109 4.74170   1
  -1   5   8 24.9500 2.94111   1
  -1  -5   7 45.6352 5.62700   1
  -1   5   7 38.3859 3.09149   1
  -1   5   7 33.2566 3.86655   1
   1   5  -7 56.6255 8.01781   1
  -1  -5   6 20.7495 3.72066   1
  -1   5   6 12.2963 1.63051   1
  -1   5   6 11.5456 1.35661   1
   1   5  -6 25.0272 5.67176   1
   1   5  -5 14.1692 3.96406   1
  -1  -5   5 15.3148 2.64598   1
   1   5  -4 1.11070 2.07586   1
  -1  -5   4 2.23615 1.19549   1
  -1  -5   3 3.86210 0.80433   1
   1   5  -3 2.95230 1.15415   1
   1  -5   4 69.9953 4.08625   1
   1   5   4 71.7867 3.94292   1
   1   5   4 66.1711 4.91296   1
   1  -5   4 69.3663 3.14260   1
   1   5   5 11.1376 2.14477   1
   1  -5   5 16.0209 1.98819   1
   1  -5   5 12.5037 2.46151   1
   1   5   5 12.6515 3.09866   1
   1  -5   6-2.69667 3.16091   1
   1  -5   6 0.94553 1.45098   1
   1   5   6-2.76552 1.73070   1
   1   5   7-0.66085 1.50212   1
   1  -5   7 0.39421 1.30766   1
   1   5   7-4.98151 4.35166   1
   1  -5   7 1.60396 3.38698   1
   1   5   8 36.3379 7.70473   1
   1  -5   8 18.6234 5.45790   1
   1  -5   8 24.0859 3.46647   1
  -1   5  -8 34.1332 6.44978   1
   1   5   8 25.9005 3.89730   1
  -1   5  -9 38.7568 7.68401   1
   1  -5   9 49.6203 5.25234   1
   1   5   9 36.3212 4.56011   1
   1   5   9 31.8983 8.01234   1
   1  -5   9 32.6259 7.18234   1
  -1   5 -10 45.0218 8.99866   1
   1  -5  10 27.1614 4.31900   1
   1   5  10 31.6934 4.85192   1
   1   5  10 40.8867 8.92917   1
   1  -5  10 25.4362 7.03120   1
   1  -5  11 20.3945 4.20454   1
   1   5  11 26.7837 4.68678   1
   1  -5  11 19.6691 6.37991   1
  -1   5 -11 20.0304 8.57177   1
   1   5  11 34.7194 8.60406   1
   1  -5  12 2.70494 2.83565   1
   1   5  12 0.37079 2.82539   1
   1   6  -9 8.69450 7.12404   1
  -1   6   9 1.34791 1.79200   1
  -1   6   9 6.85657 1.80662   1
  -1  -6   9 12.2543 2.90244   1
  -1  -6   9 9.53749 4.58749   1
  -1  -6   8 3.57826 3.15882   1
  -1  -6   8 1.79015 1.94193   1
  -1  -6   7 4.87094 2.56627   1
   1   6  -7 1.07835 3.38709   1
  -1  -6   7 2.93689 1.32170   1
  -1  -6   6 9.14189 1.99630   1
   1   6  -6 1.78389 2.14543   1
  -1  -6   6 9.97731 1.75970   1
  -1  -6   5 4.96024 0.90740   1
  -1  -6   5 6.32759 0.88929   1
   1  -6   6 4.16801 1.49077   1
   1   6   6 4.26082 1.35732   1
   1  -6   6 3.46023 1.18825   1
   1   6   6 0.47373 1.02784   1
   1  -6   7 1.41533 1.53959   1
   1  -6   7 4.82985 2.72525   1
   1   6   7 4.14633 2.68160   1
   1   6   7 1.13646 1.58853   1
   1   6   8 0.90713 2.29774   1
   1  -6   8 2.50773 1.88959   1
   1  -6   8 1.84409 3.40111   1
  -2   0  19 11.8152 7.73864   1
   2   0 -18 14.8526 11.1221   1
  -2   0  18 8.69828 8.19316   1
  -2   0  17-2.42079 8.11495   1
   2   0 -17-2.78435 8.50556   1
  -2   0  16 21.1954 7.99894   1
   2   0 -16 10.3139 6.53041   1
   2   0 -15-7.89396 6.10564   1
  -2   0  15 1.39881 5.86039   1
   2   0 -14 411.337 30.5941   1
  -2   0  14 372.439 25.6149   1
   2   0 -13-0.79543 6.36660   1
  -2   0  13 2.69170 4.42819   1
   2   0 -12-6.39156 6.81173   1
  -2   0  12-0.98819 3.78029   1
  -2   0  11-0.43164 3.19977   1
   2   0 -11-1.66437 5.03826   1
   2   0 -10-1.01994 3.87638   1
  -2   0  10 7.25355 3.99640   1
   2   0  -9-1.20546 3.82064   1
  -2   0   9 2.48736 3.45627   1
  -2   0   8 50.1310 7.18226   1
   2   0  -8 54.2387 8.13175   1
   2   0  -7-0.26826 2.76688   1
  -2   0   7-1.00875 3.19619   1
   2   0  -6 299.257 15.2945   1
  -2   0   6 264.876 13.1996   1
   2   0  -5-0.84722 2.38585   1
  -2   0   5 2.24722 2.30814   1
  -2   0   4 244.822 10.4776   1
   2   0  -4 260.616 11.3864   1
   2   0  -3 1.83505 2.29188   1
  -2   0   3-0.63155 1.70638   1
  -2   0   2 31.5340 2.98270   1
   2   0  -2 33.8769 3.00916   1
  -2   0   1-0.77478 1.03485   1
   2   0  -1 0.13699 0.96285   1
  -2   0   0 18.0081 1.91080   1
   2   0   0 17.2470 1.98121   1
  -2   0  -1 1.26345 1.11839   1
   2   0   1-0.75258 1.06705   1
   2   0   2 10.7618 3.10400   1
   2   0   2 7.36613 1.70989   1
  -2   0  -2 8.90460 1.64482   1
  -2   0  -3 0.24961 0.97973   1
   2   0   3 0.41123 1.03971   1
   2   0   3 0.82406 2.46457   1
   2   0   4 229.674 7.92708   1
  -2   0  -4 231.278 12.4379   1
  -2   0  -4 230.447 7.70660   1
   2   0   4 232.343 12.9321   1
  -2   0  -5 2.19730 2.46036   1
   2   0   5 0.25942 2.83461   1
   2   0   5 0.22195 1.22476   1
  -2   0  -6 378.722 17.9486   1
   2   0   6 376.186 19.4059   1
   2   0   6 378.253 11.5612   1
   2   0   7-0.52281 3.17712   1
   2   0   7-0.30726 1.32001   1
  -2   0  -7 4.45713 4.33718   1
  -2   0  -8 22.9247 6.11161   1
   2   0   8 26.1069 3.68455   1
   2   0   8 20.0904 6.65767   1
   2   0   9-2.46079 4.96578   1
  -2   0  -9 2.22223 3.29882   1
   2   0   9 0.01326 1.51268   1
   2   0  10-0.08124 4.16705   1
  -2   0 -10 8.94610 4.88395   1
   2   0  10 8.11531 3.01344   1
   2   0  11-2.46249 4.77956   1
  -2   0 -11-0.08049 4.35414   1
   2   0  11 0.66950 2.10022   1
   2   0  12 90.1911 14.0909   1
  -2   0 -12 65.3909 11.3909   1
   2   0  12 85.0623 7.77501   1
   2   0  13 10.9537 7.95839   1
   2   0  13-1.15642 2.41747   1
  -2   0 -13 5.64254 6.65328   1
   2   0  14 93.0896 16.5397   1
  -2   0 -14 115.067 15.9851   1
   2   0  14 113.814 9.69034   1
   2   0  15-3.35226 2.63899   1
  -2   0 -15-5.79627 6.27389   1
   2   0  16 23.9612 11.8661   1
  -2   0 -16 55.6922 14.2638   1
   2   0  16 33.5930 6.27879   1
  -2   0 -17 21.6628 10.5046   1
   2   0  17 14.8420 13.2246   1
  -2   0 -18 75.5537 17.4971   1
   2   0  18 57.2185 9.10314   1
   2   0  18 49.2108 14.2553   1
   2  -1 -19 21.7081 11.7086   1
   2   1 -19 22.7857 13.8967   1
  -2   1  18 23.9991 10.2271   1
   2   1 -18 19.5143 13.2010   1
   2  -1 -18 13.9618 9.69916   1
  -2  -1  18 7.69371 7.69560   1
   2   1 -17 1.78446 9.08582   1
   2  -1 -17 15.3324 10.0223   1
  -2   1  17 18.6435 9.14779   1
  -2  -1  17 7.38884 7.66153   1
   2  -1 -16 25.9588 10.2918   1
  -2   1  16 14.6474 5.82303   1
  -2  -1  16 15.4610 8.86361   1
   2   1 -16 13.0608 8.19804   1
  -2   1  15 48.6414 10.5872   1
   2   1 -15 50.8761 12.1805   1
  -2  -1  15 49.6206 11.1162   1
   2  -1 -15 64.6671 13.3662   1
   2  -1 -14 40.5643 10.2085   1
   2   1 -14 30.8906 8.55982   1
  -2  -1  14 39.4135 8.97238   1
  -2   1  14 47.0649 10.7507   1
   2   1 -13 2.89384 6.59454   1
  -2  -1  13-0.08038 4.84966   1
  -2   1  13 2.58033 4.52563   1
   2  -1 -13 7.00124 6.98830   1
   2  -1 -12 17.7431 7.88555   1
   2   1 -12 6.65063 5.41688   1
  -2   1  12 9.45409 5.96272   1
  -2  -1  12 9.51188 5.69759   1
   2   1 -11 50.2555 9.70301   1
   2  -1 -11 57.8501 9.98899   1
  -2   1  11 53.8317 9.47547   1
  -2  -1  11 50.8986 8.53565   1
   2   1 -10 15.4358 5.95680   1
   2  -1 -10 16.7311 5.03464   1
  -2  -1  10 12.4607 4.43688   1
  -2   1  10 14.1555 4.60304   1
  -2   1   9 39.8140 7.35932   1
   2   1  -9 38.5611 7.75134   1
   2  -1  -9 39.3458 8.19434   1
  -2  -1   9 37.1421 6.83784   1
   2   1  -8 35.8003 7.96391   1
   2  -1  -8 30.0444 6.76038   1
  -2   1   8 23.4154 5.54632   1
  -2  -1   8 25.4935 5.38406   1
  -2  -1   7 2.57769 2.60357   1
   2  -1  -7 3.25577 3.92084   1
   2   1  -7 3.79836 3.54056   1
  -2   1   7 2.97074 2.71826   1
  -2  -1   6 168.429 10.6931   1
  -2   1   6 158.927 9.99974   1
   2  -1  -6 174.071 11.4288   1
   2   1  -6 159.061 11.9346   1
   2   1  -5 123.448 9.35981   1
  -2  -1   5 128.588 8.47581   1
  -2   1   5 113.583 7.78089   1
   2  -1  -5 130.446 8.82986   1
  -2  -1   4 983.308 20.5044   1
  -2   1   4 984.530 19.5019   1
   2  -1  -4 1011.10 21.4088   1
   2   1  -4 1022.16 22.7754   1
  -2   1   3 21.8430 2.61421   1
  -2  -1   3 26.1828 3.30036   1
   2  -1  -3 23.5301 3.31900   1
   2   1  -3 23.9321 3.62853   1
  -2   1   2 29.8377 2.67254   1
   2   1  -2 27.0207 2.95556   1
   2  -1  -2 29.9142 2.75493   1
  -2  -1   2 28.1579 2.81905   1
   2  -1  -1 471.853 8.93129   1
   2   1  -1 485.516 10.5196   1
  -2  -1   1 485.255 10.1897   1
  -2   1   1 477.747 8.33471   1
   2   1   0 318.290 7.90696   1
  -2  -1   0 322.060 7.81070   1
   2  -1   0 301.580 6.74588   1
  -2   1   0 316.281 6.58948   1
  -2  -1  -1 11.2190 1.61920   1
   2   1   1 12.1647 1.88257   1
  -2   1  -1 10.0172 1.42933   1
   2  -1   1 8.50829 1.34332   1
   2   1   2 6.65233 1.31375   1
  -2   1  -2 6.32214 1.02411   1
   2  -1   2 5.47826 1.19297   1
   2  -1   2 4.59625 2.45973   1
  -2  -1  -2 6.05116 1.39019   1
   2  -1   3 259.789 7.77042   1
  -2  -1  -3 279.403 8.17941   1
   2  -1   3 271.518 12.4064   1
   2   1   3 283.562 12.5061   1
  -2   1  -3 272.993 7.46991   1
   2   1   3 260.520 8.08927   1
  -2   1  -3 281.932 11.8646   1
  -2   1  -4 21.6200 3.69289   1
   2  -1   4 24.5489 4.74041   1
  -2  -1  -4 18.6073 2.48121   1
   2   1   4 22.9076 2.70625   1
   2   1   4 20.8051 4.47144   1
   2  -1   4 20.4622 2.48983   1
   2  -1   5 47.8826 3.94010   1
   2  -1   5 45.4983 6.38824   1
   2   1   5 45.9799 4.03976   1
   2   1   5 46.7563 6.94063   1
  -2  -1  -5 49.1489 6.47860   1
  -2   1  -5 50.6749 6.56999   1
  -2  -1  -6 7.15073 3.56693   1
   2  -1   6 9.41862 2.16850   1
   2  -1   6 8.65965 4.27581   1
   2   1   6 7.10227 3.85530   1
   2   1   6 13.3975 2.39878   1
  -2   1  -6 10.7811 4.60547   1
  -2  -1  -7-0.02485 3.38142   1
   2  -1   7 1.15712 1.60367   1
  -2   1  -7 2.33351 3.81556   1
   2  -1   7 0.43714 4.15685   1
   2   1   7 6.43956 4.42273   1
   2   1   7 0.58763 1.41615   1
   2  -1   8 47.3678 4.85315   1
   2   1   8 49.5205 5.01195   1
  -2   1  -8 42.7064 8.07672   1
  -2  -1  -8 55.5757 8.77370   1
   2   1   8 52.8847 9.27155   1
   2  -1   8 46.6806 8.24647   1
  -2   1  -9 14.0824 5.22348   1
   2  -1   9 22.4973 3.41171   1
   2  -1   9 11.9226 5.94362   1
   2   1   9 22.6700 7.18696   1
  -2  -1  -9 16.5834 5.79316   1
   2   1   9 17.7632 3.28923   1
   2   1  10 112.816 14.2515   1
  -2   1 -10 105.701 13.1619   1
   2  -1  10 83.9841 12.6857   1
   2   1  10 102.506 7.72189   1
   2  -1  10 102.282 7.53278   1
  -2  -1 -10 89.6465 11.6126   1
  -2  -1 -11 15.0377 6.38907   1
  -2   1 -11 18.3457 7.13963   1
   2   1  11 15.0039 3.59295   1
   2   1  11 11.7893 6.02583   1
   2  -1  11 16.0585 7.18929   1
   2  -1  11 15.7464 3.59595   1
   2   1  12 44.4038 11.7808   1
   2   1  12 40.8774 5.50437   1
  -2  -1 -12 37.8463 9.60952   1
  -2   1 -12 43.0738 9.05242   1
   2  -1  12 50.5709 6.16218   1
   2  -1  12 27.0641 9.98874   1
   2  -1  13 0.39844 2.82280   1
   2   1  13 1.77883 6.66802   1
  -2  -1 -13-3.00101 5.94174   1
   2  -1  13-2.37202 5.68616   1
  -2   1 -13 0.58909 5.53634   1
   2   1  13 4.71693 2.61608   1
  -2  -1 -14 2.66513 7.60369   1
  -2   1 -14 1.93288 6.11419   1
   2  -1  14 6.92888 2.86475   1
   2   1  14-1.93776 6.60012   1
   2   1  14 9.12656 3.93624   1
   2  -1  14-0.76099 7.47080   1
   2  -1  15 8.49740 3.83010   1
  -2   1 -15 8.71908 7.53747   1
   2   1  15 4.85449 2.82877   1
   2   1  15 11.0587 10.5689   1
   2  -1  15 6.76697 9.77753   1
  -2  -1 -15 17.5421 10.5033   1
   2  -1  16 1.87988 3.42239   1
  -2   1 -16 4.30520 8.67145   1
  -2  -1 -16 11.9679 7.22824   1
   2   1  16 2.87602 10.9767   1
   2  -1  17 4.76056 4.37671   1
   2   1  17 4.75434 4.28477   1
   2   2 -18 7.93385 12.8703   1
  -2  -2  18 4.67295 8.78067   1
   2  -2 -18 3.38133 9.48038   1
   2   2 -17 6.94024 8.89230   1
  -2  -2  17 6.17224 6.78487   1
  -2   2  17 13.4106 7.18118   1
   2  -2 -16 12.7257 9.27802   1
  -2  -2  16 21.0060 7.83185   1
   2   2 -16 36.2930 11.5790   1
  -2   2  16 16.7895 6.48832   1
  -2  -2  15 1.74221 4.91424   1
   2  -2 -15 0.56610 5.87779   1
  -2   2  15 11.1841 7.17709   1
   2   2 -14 60.4189 12.9560   1
   2  -2 -14 63.6466 12.1404   1
  -2  -2  14 50.0406 10.5694   1
  -2   2  14 56.8029 10.9610   1
  -2  -2  13 3.91146 4.67012   1
   2   2 -13 14.7245 7.23281   1
   2  -2 -13 13.6052 6.76975   1
  -2   2  13 4.77190 4.21185   1
   2  -2 -12 52.3281 9.71965   1
  -2   2  12 35.5480 8.03003   1
   2   2 -12 44.9616 10.2530   1
  -2  -2  12 36.4662 7.90887   1
   2   2 -11 50.4406 11.0014   1
  -2  -2  11 38.9509 7.21681   1
  -2   2  11 44.8028 8.13982   1
   2  -2 -11 52.6480 10.0240   1
   2   2 -10-9.69382 6.35544   1
  -2  -2  10-1.92542 3.78344   1
   2  -2 -10 0.89461 4.21363   1
  -2   2  10 3.64144 3.87212   1
   2  -2  -9 98.4220 11.3820   1
  -2   2   9 79.7310 9.29055   1
  -2  -2   9 70.4528 8.62411   1
   2   2  -9 97.9391 12.3745   1
   2   2  -8 94.2493 11.2291   1
   2  -2  -8 109.650 11.2380   1
  -2  -2   8 99.6441 9.93560   1
  -2   2   8 93.5940 9.29455   1
   2   2  -7 166.482 13.4698   1
  -2  -2   7 146.704 10.8287   1
  -2   2   7 148.004 10.5520   1
   2  -2  -7 172.284 12.5204   1
  -2  -2   6 22.0276 4.12338   1
   2  -2  -6 21.2221 4.60382   1
  -2   2   6 13.9925 3.31919   1
   2   2  -6 17.0864 4.68511   1
   2   2  -5 2.80415 2.59163   1
  -2   2   5-0.67113 1.58820   1
   2  -2  -5-0.45122 2.41718   1
  -2  -2   5-1.45197 1.69354   1
  -2   2   4 28.9700 3.44028   1
   2  -2  -4 26.4622 3.80817   1
  -2  -2   4 28.2346 3.61242   1
   2   2  -4 21.3570 3.55372   1
  -2  -2   3 78.4305 5.21948   1
   2   2  -3 75.9375 5.94558   1
  -2   2   3 77.7820 4.16770   1
   2  -2  -3 74.8731 5.03025   1
   2  -2  -2 90.2802 4.35169   1
  -2   2   2 93.0771 3.58128   1
  -2  -2   2 96.1816 5.19771   1
   2   2  -2 88.5532 5.61292   1
  -2   2   1 352.420 5.82711   1
  -2  -2   1 365.784 9.02891   1
   2  -2  -1 344.356 6.88006   1
   2   2  -1 354.809 9.68774   1
   2  -2   0 32.7128 2.12065   1
  -2  -2   0 35.6655 2.69947   1
  -2   2   0 34.4007 1.89081   1
   2   2   0 34.2543 3.00763   1
   2  -2   1 30.6217 2.19253   1
  -2  -2  -1 31.8189 2.71374   1
   2   2   1 33.3664 2.92367   1
  -2   2  -1 30.1332 1.93245   1
   2  -2   1 31.5663 3.42257   1
   2  -2   2 179.388 9.02878   1
   2  -2   2 178.577 5.72687   1
   2   2   2 184.044 6.77936   1
  -2  -2  -2 187.578 6.62441   1
  -2  -2  -3 65.4429 4.15153   1
   2   2   3 64.7591 4.30640   1
   2   2   3 72.6601 6.75341   1
   2  -2   3 63.8003 6.45127   1
   2  -2   3 65.7346 3.94353   1
   2   2   4 220.425 12.9178   1
  -2  -2  -4 215.684 7.72552   1
   2   2   4 208.514 7.92613   1
   2  -2   4 213.401 7.55270   1
   2  -2   4 201.887 12.3593   1
  -2   2  -4 208.782 11.4149   1
   2  -2   5 58.5484 4.39015   1
   2  -2   5 55.9998 7.56388   1
   2   2   5 56.2129 4.54906   1
   2   2   5 62.4179 7.65524   1
  -2   2  -5 68.0119 7.43991   1
   2  -2   6 4.35488 1.73442   1
   2   2   6 2.32769 1.45524   1
  -2   2  -6 4.77929 3.17152   1
   2  -2   6 2.70677 3.21046   1
   2   2   6 8.36823 3.68068   1
   2   2   7 57.8050 8.67559   1
   2  -2   7 56.4078 4.89926   1
  -2   2  -7 53.1339 7.40206   1
  -2  -2  -7 60.8944 8.20776   1
   2  -2   7 52.5663 8.47135   1
   2   2   7 52.3541 4.86907   1
  -2  -2  -8 6.93803 3.06484   1
  -2   2  -8 2.34866 3.13522   1
   2   2   8 9.31244 6.41875   1
   2  -2   8 6.64874 1.95945   1
   2   2   8 6.42411 2.30125   1
   2  -2   8 4.53003 4.64479   1
  -2   2  -9 6.61038 4.67937   1
   2   2   9 1.07954 1.66641   1
   2   2   9 0.11317 4.32427   1
   2  -2   9-1.45006 1.59229   1
   2  -2   9 6.46331 5.73174   1
  -2  -2  -9 2.78342 3.26612   1
   2   2  10-0.20750 4.29068   1
  -2  -2 -10 4.02961 3.87303   1
   2   2  10 5.55913 2.34184   1
   2  -2  10 8.41024 5.99831   1
  -2   2 -10 6.02884 5.04939   1
   2  -2  10 11.2699 3.29639   1
   2   2  11 5.99422 2.45928   1
   2   2  11 11.4623 7.22596   1
  -2  -2 -11 15.4994 7.39438   1
   2  -2  11 4.19643 5.06470   1
  -2   2 -11 12.8641 7.01867   1
   2  -2  11 14.9301 3.62557   1
   2   2  12 10.4323 6.66536   1
   2  -2  12 18.6164 4.16794   1
   2  -2  12 15.2262 7.31632   1
  -2  -2 -12 9.88778 5.98884   1
  -2   2 -12 14.9983 6.37341   1
   2   2  12 14.2639 3.48631   1
  -2   2 -13 6.88445 5.96943   1
  -2  -2 -13 21.2850 7.61964   1
   2   2  13 16.3834 4.08032   1
   2   2  13 27.9250 10.2811   1
   2  -2  13 8.80952 3.36170   1
   2  -2  13 18.1153 9.52111   1
   2  -2  14 3.16738 3.04604   1
  -2  -2 -14 1.77791 5.66482   1
  -2   2 -14 10.4775 7.77434   1
   2   2  14-9.22372 9.07324   1
   2  -2  14-1.63374 6.34382   1
   2   2  14 5.10817 3.25031   1
   2   2  15 0.24509 3.17105   1
   2  -2  15 6.31927 4.06017   1
   2   2  15-17.5763 12.2425   1
  -2  -2 -15-15.2706 9.90585   1
   2  -2  15-1.86431 6.69038   1
  -2   2 -15-1.16578 8.17719   1
   2   2  16 9.16228 5.36584   1
   2   2  16 23.9921 12.0730   1
   2  -2  16 13.3879 8.95633   1
  -2  -2 -17 18.8453 9.74395   1
   2   2  17 21.2598 5.79816   1
  -2   2 -17 21.3969 10.6158   1
   2  -2  17 57.8760 17.4078   1
   2   2  17 40.1540 14.7670   1
   2  -2  17 37.7148 7.10476   1
  -2   3  17 24.7263 5.96179   1
   2  -3 -17 37.1415 12.3982   1
  -2  -3  17 8.70835 7.24473   1
   2   3 -17 10.1277 9.70189   1
  -2   3  17 14.4610 7.77590   1
  -2  -3  16 26.8910 8.59566   1
   2   3 -16 31.4758 12.3816   1
  -2   3  16 38.6530 10.2760   1
   2  -3 -16 68.6969 15.3568   1
   2   3 -15 9.20242 8.76399   1
   2  -3 -15 2.80196 6.74581   1
  -2   3  15 1.19235 5.22154   1
  -2  -3  15 1.48685 4.52955   1
   2  -3 -14 17.7988 8.02658   1
  -2   3  14 37.6836 8.70107   1
  -2  -3  14 18.6446 7.67223   1
   2   3 -14 22.7467 9.12138   1
  -2  -3  13 7.04512 4.39527   1
  -2   3  13 7.70854 6.00855   1
   2   3 -13 5.23274 6.96071   1
   2   3 -12 27.2750 8.82794   1
   2  -3 -12 18.6479 6.88802   1
  -2   3  12 10.9260 6.05680   1
  -2  -3  12 9.48305 6.18972   1
   2  -3 -11 13.3132 6.85829   1
   2   3 -11 9.00286 6.39603   1
  -2  -3  11 4.35693 3.09352   1
  -2   3  11 8.90811 5.69110   1
  -2  -3  10 1.73592 3.55788   1
   2   3 -10 4.85003 5.79839   1
   2  -3 -10 2.46746 3.91854   1
  -2   3  10 8.49755 4.94905   1
   2   3  -9 41.4719 8.58067   1
  -2  -3   9 38.1927 6.62672   1
  -2   3   9 38.5780 6.68150   1
   2  -3  -9 41.3310 7.44167   1
  -2   3   8 78.5128 8.15098   1
   2  -3  -8 82.3916 9.33489   1
  -2  -3   8 86.1700 9.32275   1
   2   3  -8 88.6422 11.3858   1
  -2  -3   7 48.6514 6.50202   1
   2  -3  -7 57.6322 6.95614   1
  -2   3   7 47.7686 5.80679   1
   2   3  -7 48.1441 8.27618   1
   2   3  -6 104.347 10.3006   1
  -2   3   6 91.5067 7.20139   1
  -2  -3   6 95.7954 8.18788   1
   2  -3  -6 102.792 8.38372   1
   2  -3  -5 67.4536 6.04971   1
  -2   3   5 57.0172 4.88638   1
   2   3  -5 69.3784 7.56227   1
  -2  -3   5 62.3396 5.61380   1
  -2  -3   4 15.9611 2.69117   1
  -2   3   4 17.3900 2.16905   1
   2  -3  -4 18.2626 2.86362   1
   2   3  -4 21.8573 4.64458   1
   2   3  -3 12.0871 3.31552   1
  -2  -3   3 8.48502 2.22827   1
  -2   3   3 8.82926 1.20869   1
   2  -3  -3 10.2124 1.79592   1
  -2  -3   2 68.7918 4.46279   1
   2   3  -2 67.5287 5.61328   1
  -2  -3   1 132.425 5.43191   1
   2   3  -1 130.300 6.47946   1
  -2  -3   0 85.5521 4.31239   1
   2   3   0 92.5321 5.08764   1
  -2  -3  -1 23.9798 2.50877   1
   2  -3   1 21.7575 1.74904   1
   2  -3   1 22.6656 2.79129   1
   2   3   1 25.6915 2.83548   1
   2   3   2 4.10398 2.87015   1
   2  -3   2 4.93682 1.03873   1
  -2  -3  -2 4.35553 1.12742   1
   2   3   2 4.81493 1.66730   1
   2  -3   2 7.02263 2.32158   1
   2   3   3 0.98884 1.36315   1
  -2  -3  -3 0.55237 1.42540   1
   2  -3   3 1.94784 2.11347   1
   2  -3   3 2.27948 0.99548   1
   2   3   3 3.30645 2.94812   1
   2   3   4 4.91060 3.48850   1
   2   3   4 6.15232 2.14164   1
   2  -3   4 2.89887 3.15419   1
   2  -3   4 5.25769 1.54642   1
  -2   3  -5-2.04679 2.53238   1
   2   3   5 2.74628 3.11696   1
   2  -3   5 2.37071 1.36286   1
   2  -3   5 3.29259 3.96396   1
   2   3   5 1.12479 1.65810   1
   2   3   6-1.10700 1.47360   1
   2  -3   6-0.25572 3.94473   1
  -2   3  -6-0.15402 2.98678   1
   2  -3   6 1.05032 1.27684   1
   2   3   6 8.25737 4.51700   1
  -2   3  -7 0.20511 3.13425   1
   2  -3   7 7.54397 6.07869   1
   2   3   7 3.69427 1.70244   1
   2  -3   7 7.52601 2.03034   1
   2   3   7 0.95072 4.00345   1
   2   3   8 41.2564 4.57096   1
   2  -3   8 48.9456 4.83187   1
  -2   3  -8 40.1039 7.51523   1
   2  -3   8 51.0208 9.20235   1
   2   3   8 61.3747 10.2151   1
   2   3   9 4.81871 2.09723   1
   2  -3   9-2.09055 4.93679   1
   2  -3   9 3.12182 2.18450   1
   2   3   9 5.60971 5.76726   1
   2  -3  10 1.04212 2.21530   1
  -2   3 -10 0.96565 4.58832   1
   2   3  10-0.33756 5.73555   1
   2  -3  10 5.67042 6.42512   1
   2   3  10 1.52907 2.33464   1
   2  -3  11 1.31072 2.25395   1
   2   3  11 3.49036 6.79593   1
   2  -3  11 1.33453 5.21126   1
   2   3  11 0.55455 1.97018   1
  -2   3 -11 12.9719 7.59452   1
  -2   3 -12 29.5666 9.08960   1
   2   3  12 40.6052 12.7073   1
  -2  -3 -12 35.4171 9.06449   1
   2   3  12 29.9526 5.14700   1
   2  -3  12 30.7179 5.22661   1
   2  -3  12 18.3794 7.90361   1
   2  -3  13 11.6737 3.60659   1
  -2  -3 -13 10.2796 7.02186   1
   2   3  13 5.96509 3.05811   1
   2   3  13 1.55617 9.02590   1
   2  -3  13 17.1071 9.41580   1
  -2   3 -13 11.1203 6.44209   1
  -2   3 -14 26.7826 10.1103   1
   2  -3  14 34.4233 6.09309   1
  -2  -3 -14 36.3936 10.3896   1
   2   3  14 43.3999 14.0335   1
   2   3  14 27.2329 5.22963   1
   2  -3  14 37.2159 12.1164   1
   2  -3  15 0.85313 2.96580   1
   2   3  15 10.0837 10.2160   1
   2   3  15 5.42093 3.75508   1
  -2  -3 -16 20.3724 10.2741   1
  -2   3 -16 1.97357 9.19459   1
   2  -3  16 19.8069 5.56577   1
  -2  -4  16 9.16121 8.21133   1
   2  -4 -16 9.16600 8.00589   1
   2   4 -16 21.5527 12.4610   1
  -2   4  16 11.9010 8.38959   1
  -2   4  15 37.3352 5.97093   1
   2   4 -15 49.3549 13.0909   1
  -2  -4  15 19.7141 7.42817   1
  -2   4  15 19.8708 8.07776   1
   2  -4 -15 24.4948 8.76667   1
  -2  -4  14 1.56925 4.89948   1
  -2   4  14 7.70179 3.45390   1
   2   4 -14 4.25688 10.3702   1
   2  -4 -14 6.93020 7.81616   1
  -2  -4  13 8.33750 6.20289   1
   2   4 -13-8.03990 6.12675   1
   2  -4 -13-3.64329 5.24748   1
  -2   4  13 2.38184 2.31152   1
  -2   4  13-1.67589 4.68897   1
  -2  -4  12 9.15155 5.21435   1
   2   4 -12 9.98686 7.31741   1
   2  -4 -12 6.89281 4.76777   1
  -2   4  12 4.42985 2.05919   1
  -2   4  12 3.65149 5.70820   1
  -2  -4  11 0.03155 3.19082   1
  -2   4  11 2.34372 2.02873   1
  -2   4  11-2.34446 3.75900   1
   2   4 -11-5.35833 5.51980   1
   2  -4 -11-4.58194 4.55968   1
  -2  -4  10 21.1475 5.55755   1
   2  -4 -10 17.3594 6.21834   1
   2   4 -10 17.5258 7.40110   1
  -2   4  10 19.9565 5.15626   1
  -2   4  10 23.1890 3.33441   1
  -2  -4   9 4.51748 4.09911   1
  -2   4   9 6.11377 1.75616   1
   2   4  -9-2.33395 5.71179   1
   2  -4  -9 0.30072 3.54563   1
  -2   4   9 4.15284 2.54153   1
  -2  -4   8 53.7287 6.43675   1
   2   4  -8 50.5918 8.52243   1
  -2   4   8 50.8637 4.02478   1
  -2   4   8 54.6964 6.24779   1
   2  -4  -8 54.8567 7.14536   1
  -2   4   7-0.09862 1.87545   1
  -2  -4   7 5.24911 2.15134   1
   2  -4  -7 5.38378 3.83264   1
  -2   4   7 3.65780 1.20011   1
   2   4  -7 5.03443 4.48974   1
   2   4  -6 16.9254 5.41947   1
   2  -4  -6 22.5649 3.68600   1
  -2  -4   6 18.6248 3.74713   1
  -2   4   6 16.5645 1.92772   1
  -2   4   6 15.9958 2.65747   1
  -2  -4   5 2.24272 1.95396   1
  -2   4   5 1.87496 0.96073   1
  -2   4   5 2.93842 0.85036   1
   2  -4  -5 0.17245 1.17603   1
   2   4  -5 1.97409 3.89243   1
  -2  -4   4 69.4223 5.40218   1
   2   4  -4 68.1710 6.78157   1
  -2  -4   3 0.97968 1.36422   1
   2   4  -3-0.50336 2.62454   1
   2   4  -2 1.28463 1.85778   1
  -2  -4   2 2.60745 1.28803   1
  -2  -4   1 8.11421 1.58622   1
   2   4  -1 6.60382 1.92855   1
   2   4   0 48.7278 4.14438   1
  -2  -4   0 41.2480 2.93593   1
   2   4   1 30.7533 3.26867   1
  -2  -4  -1 29.3211 2.58501   1
   2   4   1 28.9344 3.95563   1
   2  -4   2 38.9618 2.29669   1
   2  -4   2 41.4824 3.37524   1
   2   4   2 59.2464 4.39331   1
   2   4   2 58.5712 5.65015   1
  -2  -4  -2 47.1781 3.33514   1
   2   4   3 69.1451 6.91187   1
   2  -4   3 55.4702 5.09286   1
   2   4   3 60.5294 4.57915   1
   2  -4   3 61.3745 3.50248   1
   2   4   4 31.2915 3.63915   1
   2   4   4 28.1261 5.28282   1
   2  -4   4 32.4842 2.88590   1
   2  -4   4 27.8985 4.82604   1
   2   4   5 7.34371 2.13285   1
   2  -4   5 6.97142 1.79222   1
   2   4   5 13.0349 5.07277   1
   2  -4   5 8.03327 4.19912   1
   2   4   6 32.1030 6.26343   1
   2  -4   6 41.3692 6.21717   1
   2  -4   6 36.7006 3.71886   1
   2   4   6 35.4843 4.07325   1
  -2   4  -7 1.63485 4.10952   1
   2  -4   7 4.88369 1.97471   1
   2  -4   7 9.75218 4.77572   1
   2   4   7 4.94556 5.08473   1
   2   4   7 9.46266 2.61730   1
   2  -4   8 15.0104 2.54490   1
   2   4   8 13.6989 5.81621   1
   2  -4   8 16.0064 5.29164   1
  -2   4  -8 18.8650 6.50389   1
   2   4   8 13.6039 2.95508   1
   2   4   9-2.48058 2.42509   1
   2   4   9 1.89002 5.93445   1
   2  -4   9 6.19544 2.84769   1
  -2   4  -9 2.67194 4.96157   1
   2  -4   9-0.59625 4.02553   1
   2   4  10-3.24310 2.47984   1
   2  -4  10 1.78182 2.65289   1
  -2   4 -10 11.1258 6.38361   1
   2  -4  10 4.65765 5.44118   1
   2   4  10 4.52042 6.35819   1
   2  -4  11 7.43753 2.61841   1
   2   4  11 10.9050 3.03660   1
   2   4  11 9.12257 6.56730   1
   2  -4  11 14.3530 7.58866   1
  -2   4 -11 22.0410 7.03029   1
   2  -4  12 4.80654 3.22267   1
  -2   4 -12 7.00713 6.41166   1
   2   4  12 2.98707 2.72034   1
   2   4  12 10.1261 8.30574   1
  -2   4 -13 11.2069 8.88936   1
   2  -4  13 2.87938 2.70951   1
   2   4  13 4.52340 9.15465   1
  -2   4 -14 1.67521 8.11591   1
   2  -4  14 0.09478 2.98911   1
   2   4  14 5.27867 4.31064   1
   2  -4  14 6.56430 6.81369   1
   2   4  14 9.81416 10.6698   1
  -2  -5  13 13.4890 6.50839   1
   2  -5 -13 2.08433 6.68451   1
  -2   5  13 14.5610 5.54652   1
   2  -5 -12 1.48754 4.72876   1
  -2   5  12 4.32088 4.26076   1
   2   5 -12 6.10610 8.39128   1
  -2   5  12 1.23641 2.19853   1
  -2  -5  12 1.09995 4.35220   1
  -2   5  11 14.6327 4.73733   1
  -2  -5  11 20.0308 6.62132   1
   2  -5 -11 19.0956 5.92149   1
   2   5 -11 26.2422 10.2233   1
  -2   5  11 24.6491 3.81796   1
  -2   5  10 3.86446 3.95207   1
   2  -5 -10 11.6624 5.08184   1
   2   5 -10 5.49340 6.56666   1
  -2  -5  10 4.49872 3.44321   1
  -2   5  10 1.68776 1.67472   1
   2   5  -9 1.87038 4.93173   1
  -2  -5   9 3.28402 3.00760   1
  -2   5   9 1.97367 2.87228   1
  -2   5   9 4.44030 1.89057   1
  -2   5   8 11.6653 1.94421   1
   2   5  -8 30.8775 6.75548   1
  -2  -5   8 8.94032 3.53298   1
  -2   5   8 10.7583 2.37798   1
  -2  -5   7 86.9953 7.43099   1
  -2   5   7 66.3176 4.20961   1
  -2   5   7 69.7809 3.57340   1
   2   5  -7 94.4555 10.5082   1
  -2  -5   6 6.07089 2.37265   1
   2   5  -6 8.55454 4.94427   1
   2   5  -5 96.3594 8.99724   1
  -2  -5   5 80.7726 5.83250   1
   2   5  -4 8.61166 3.34895   1
  -2  -5   4 9.21800 2.04126   1
   2   5  -3 3.47449 2.46434   1
  -2  -5   3 2.27858 1.29967   1
  -2  -5   2 1.73195 1.10598   1
   2   5  -2 6.83400 2.21800   1
   2   5  -1 52.6673 3.73964   1
  -2  -5   1 51.5086 2.70293   1
   2   5  -1 49.5500 4.14990   1
   2   5   0 9.63103 1.94957   1
   2   5   0 4.39312 1.67254   1
   2   5   1 2.08491 1.82924   1
   2   5   1 3.92196 1.91839   1
   2   5   2 0.87645 1.20818   1
   2   5   2-2.77569 2.02982   1
   2   5   3 31.1980 3.30516   1
   2   5   3 33.7586 4.72600   1
   2  -5   4 89.7781 5.58581   1
   2  -5   4 89.2271 4.10247   1
   2   5   4 108.217 6.20268   1
   2   5   4 120.250 9.25534   1
   2   5   5 12.5645 4.76646   1
   2  -5   5 6.53845 1.36854   1
   2   5   5 13.0691 2.82168   1
   2  -5   5 7.79377 2.82778   1
   2   5   6-0.74564 1.65721   1
   2  -5   6-2.99328 2.97640   1
   2  -5   6 2.54668 1.77615   1
   2  -5   7 15.1238 2.70238   1
   2   5   7 9.12928 2.77834   1
   2   5   7 8.54448 4.85201   1
   2  -5   7 11.8820 3.82209   1
   2   5   8 6.28049 6.95213   1
   2  -5   8 0.86014 1.75624   1
   2   5   8-0.33866 2.45723   1
   2  -5   8 2.04924 4.17850   1
   2  -5   9 23.6095 3.94936   1
   2   5   9 24.4507 9.17328   1
   2   5   9 21.7750 3.83013   1
   2  -5   9 12.8699 5.62105   1
   2  -5  10 13.9374 3.70654   1
   2   5  10 15.7365 8.52290   1
   2   5  10 8.11394 3.18911   1
   2  -5  10 12.2976 6.59896   1
   2   5  11 27.0319 9.03063   1
   2   5  11 16.0168 4.20999   1
  -2   5 -11 14.6531 6.82578   1
   2  -5  11 18.7119 4.36656   1
   2  -5  11 12.4326 8.20239   1
   2   5  12 1.83195 7.56756   1
   2   5  12 7.74731 4.03261   1
  -2  -6   9 4.08396 3.50403   1
  -2   6   9 1.95326 0.84554   1
   2   6  -8 15.4136 6.54060   1
  -2  -6   7 3.87357 2.32856   1
   2   6  -7 11.1886 5.24586   1
   2   6  -6 8.24580 3.70294   1
  -2  -6   6 5.00830 1.80258   1
   2   6  -5 15.7366 3.35437   1
  -2  -6   5 13.6107 2.03162   1
  -2  -6   4 0.20849 0.59078   1
   2   6   4 3.35687 1.17151   1
   2   6   5 12.3098 2.56601   1
   2   6   5 10.9795 2.90157   1
   2   6   6 5.79138 3.57447   1
   2  -6   6 1.12375 1.08009   1
   2   6   6 3.76586 2.12649   1
   2  -6   6 1.64569 1.33929   1
   2  -6   7 1.24957 2.64551   1
   2   6   7 2.79275 2.16873   1
   2  -6   7 1.17936 1.87867   1
   2   6   7 8.70079 4.90264   1
   2   6   8 7.76927 5.96321   1
   3   0 -19 11.5585 14.7550   1
  -3   0  19 7.44559 7.49573   1
   3   0 -18 11.0391 10.9567   1
  -3   0  18 11.8227 8.31702   1
   3   0 -17-18.3648 8.69271   1
  -3   0  17 7.88030 7.23967   1
   3   0 -16 9.77164 9.87942   1
  -3   0  16 2.97605 4.67605   1
   3   0 -15-3.28768 5.97423   1
  -3   0  15-2.61264 4.27721   1
   3   0 -14 113.849 17.4329   1
  -3   0  14 74.7647 12.1059   1
  -3   0  13-0.30543 3.54214   1
   3   0 -13 11.6650 7.22588   1
  -3   0  12 46.0452 8.70445   1
   3   0 -12 39.5496 10.6673   1
  -3   0  11 1.52418 3.84307   1
   3   0 -11 8.73610 7.96342   1
   3   0 -10-2.71046 4.33178   1
  -3   0  10-0.05507 3.06885   1
   3   0  -9-1.35438 3.83750   1
  -3   0   9 2.03227 2.45360   1
   3   0  -8 66.9309 9.13364   1
  -3   0   8 46.7538 6.87976   1
  -3   0   7 2.87615 2.50413   1
   3   0  -7 0.49839 3.03253   1
  -3   0   6 77.5304 7.06277   1
   3   0  -6 90.9765 8.71948   1
  -3   0   5 1.25724 1.79095   1
   3   0  -5 0.49246 2.01828   1
  -3   0   4 198.156 8.99233   1
   3   0  -4 180.552 9.69096   1
   3   0  -3-1.40066 1.94451   1
  -3   0   3-0.72142 1.56282   1
  -3   0   2 380.937 10.8341   1
   3   0  -2 365.213 10.7514   1
  -3   0   1 1.96306 1.47693   1
   3   0  -1 0.96010 1.27423   1
  -3   0   0 149.357 6.99226   1
   3   0   0 156.172 7.09073   1
   3   0   1 1.07649 1.37502   1
  -3   0  -1 0.58281 1.20018   1
   3   0   2 29.8878 3.09569   1
  -3   0  -2 36.3229 3.41865   1
   3   0   3-0.92852 3.09116   1
  -3   0  -3 0.44154 1.03596   1
   3   0   3 1.96116 1.45122   1
  -3   0  -4 918.901 17.4202   1
   3   0   4 943.750 27.6373   1
   3   0   4 892.352 17.4342   1
   3   0   5-1.84614 1.24192   1
   3   0   5 0.45452 3.60130   1
  -3   0  -5 0.51820 1.18365   1
  -3   0  -6 147.967 12.1948   1
   3   0   6 145.501 13.2721   1
   3   0   6 146.023 7.99346   1
   3   0   7 3.65155 1.83928   1
  -3   0  -7 9.14116 4.93536   1
   3   0   7 6.11042 5.17718   1
   3   0   8 338.541 22.6265   1
  -3   0  -8 354.960 20.4453   1
   3   0   8 342.270 13.2146   1
   3   0   9 1.59716 1.84423   1
   3   0   9-3.42404 4.57820   1
  -3   0  -9 0.81614 3.68556   1
   3   0  10 38.0775 5.05770   1
   3   0  10 26.5716 8.56744   1
  -3   0 -10 29.2572 6.78767   1
  -3   0 -11 2.35237 4.49037   1
   3   0  11-1.26701 5.72238   1
   3   0  11 0.37936 1.82568   1
   3   0  12 110.787 9.00569   1
  -3   0 -12 112.929 14.4878   1
   3   0  12 123.086 17.1639   1
   3   0  13 4.29517 2.54256   1
  -3   0 -13-2.41613 4.98138   1
   3   0  13-0.69161 5.67451   1
   3   0  14 225.074 14.0843   1
   3   0  14 187.636 22.3425   1
  -3   0 -14 201.734 20.7631   1
  -3   0 -15-14.0138 7.11036   1
   3   0  15-4.76661 3.19039   1
  -3   0 -16 13.8117 9.89913   1
   3   0  16 7.68485 4.03729   1
   3   0  16 22.5266 11.8922   1
  -3   0 -17 16.8665 11.3626   1
   3   0  17 13.3664 14.7265   1
   3  -1 -19 8.66234 12.1432   1
  -3   1  19 1.30221 7.40884   1
  -3  -1  18 6.02949 6.66938   1
   3   1 -18 19.6821 11.5220   1
   3  -1 -18 8.06044 12.5965   1
  -3   1  18 6.25274 6.66689   1
   3   1 -17 21.8296 11.7855   1
   3  -1 -17 8.49895 9.59839   1
  -3   1  17-6.12099 7.23751   1
  -3  -1  17 5.28022 6.17371   1
   3  -1 -16 27.5958 11.5304   1
   3   1 -16 35.9906 12.0834   1
  -3   1  16 24.7405 8.79047   1
  -3  -1  16 31.3894 9.44385   1
  -3  -1  15 85.6972 13.0536   1
  -3   1  15 79.6491 12.8759   1
   3  -1 -15 100.223 16.6086   1
   3   1 -15 97.8132 17.4116   1
   3  -1 -14 53.6023 11.7364   1
   3   1 -14 41.7593 11.0265   1
  -3   1  14 41.1421 9.79192   1
  -3  -1  14 44.8034 9.72046   1
   3   1 -13 16.2165 9.26203   1
   3  -1 -13 7.68270 6.69456   1
  -3   1  13 7.70898 5.59981   1
  -3  -1  13 8.09667 6.28622   1
  -3  -1  12 11.1467 5.52005   1
   3   1 -12 17.0950 6.06520   1
   3  -1 -12 13.8451 6.33909   1
  -3   1  12 8.50068 4.91128   1
  -3  -1  11 21.4913 5.55152   1
   3  -1 -11 31.2635 8.60651   1
   3   1 -11 15.7007 5.86831   1
  -3   1  11 18.9466 5.96161   1
  -3   1  10 25.1842 6.53021   1
   3  -1 -10 31.6304 8.45169   1
  -3  -1  10 22.7300 5.94726   1
   3   1 -10 32.4771 8.09377   1
  -3  -1   9 4.73640 3.41800   1
   3  -1  -9 2.98653 4.43442   1
   3   1  -9-0.39835 3.28084   1
  -3   1   9 5.98974 3.82784   1
  -3  -1   8 6.94077 3.60942   1
   3  -1  -8 5.57589 4.29329   1
  -3   1   8 4.98368 3.57457   1
   3   1  -8 6.42154 4.25067   1
  -3   1   7 1.14632 2.41495   1
   3  -1  -7 3.87394 3.31636   1
  -3  -1   7-0.87301 2.50809   1
   3   1  -7 0.78067 3.30057   1
  -3   1   6 444.523 16.1681   1
  -3  -1   6 454.157 16.7664   1
   3  -1  -6 451.152 18.3166   1
   3   1  -6 455.036 19.0348   1
   3   1  -5 12.6025 3.33639   1
   3  -1  -5 13.2750 3.37711   1
  -3   1   5 11.7933 2.77646   1
  -3  -1   5 12.8361 2.83650   1
  -3   1   4 83.5878 5.61969   1
   3   1  -4 84.2002 7.08926   1
  -3  -1   4 81.9868 6.07299   1
   3  -1  -4 85.1874 6.63884   1
  -3   1   3 84.6902 5.12878   1
   3  -1  -3 83.0916 5.68915   1
  -3  -1   3 78.3337 5.70731   1
   3   1  -3 84.9789 5.99929   1
  -3  -1   2 46.1108 3.99262   1
   3   1  -2 44.2230 4.19180   1
   3  -1  -2 52.7450 3.95724   1
  -3   1   2 46.0160 3.52757   1
  -3   1   1 3.53373 1.46959   1
  -3  -1   1 0.75572 1.21502   1
   3   1  -1 2.33817 1.26373   1
   3  -1  -1 1.42516 1.22691   1
   3   1   0 587.286 12.8142   1
  -3   1   0 597.348 11.5452   1
   3  -1   0 574.838 11.7236   1
  -3  -1   0 602.596 12.9315   1
   3   1   1 57.0184 4.15763   1
  -3   1  -1 58.4918 3.76213   1
  -3  -1  -1 61.6486 4.39353   1
   3  -1   1 53.0121 3.72246   1
   3  -1   2 61.7828 4.21001   1
   3   1   2 62.3085 4.39986   1
  -3  -1  -2 63.8379 4.52993   1
  -3   1  -2 64.8479 4.19360   1
   3   1   3 12.3978 2.30993   1
   3  -1   3 11.2790 2.04541   1
  -3  -1  -3 10.7313 2.03441   1
   3   1   3 13.5181 3.60259   1
  -3   1  -3 11.0352 1.97876   1
   3  -1   3 14.1492 4.07191   1
   3   1   4 73.0770 8.45692   1
   3  -1   4 74.7444 8.21102   1
  -3  -1  -4 74.1963 5.21053   1
   3   1   4 73.0850 5.21433   1
  -3   1  -4 77.9281 4.97433   1
   3  -1   4 74.4169 5.15060   1
  -3  -1  -5 241.041 9.54568   1
   3   1   5 238.588 9.66737   1
   3  -1   5 226.789 15.7824   1
   3   1   5 238.854 15.4755   1
   3  -1   5 232.276 9.32699   1
  -3  -1  -6 41.7959 4.31011   1
   3  -1   6 37.7558 4.06964   1
  -3   1  -6 46.4244 7.28565   1
   3   1   6 32.3798 6.90317   1
   3  -1   6 36.9862 7.49748   1
   3   1   6 37.7581 4.30997   1
   3  -1   7 24.5420 3.62289   1
   3   1   7 29.8227 7.10496   1
   3  -1   7 23.1864 5.94284   1
  -3   1  -7 18.4992 5.36943   1
   3   1   7 25.5668 3.93914   1
   3  -1   8 7.66517 2.02967   1
  -3   1  -8 6.48527 3.57462   1
   3   1   8 7.07396 5.24393   1
  -3  -1  -8 4.29953 3.51932   1
   3  -1   8 2.39067 4.01770   1
   3   1   8 6.33644 2.52593   1
   3   1   9 4.97731 2.76696   1
   3  -1   9 2.82089 3.88068   1
   3   1   9-5.34511 4.11449   1
  -3  -1  -9 3.28803 4.59682   1
  -3   1  -9 2.66566 3.88711   1
   3  -1   9 1.85464 1.58077   1
   3   1  10 35.9125 4.95627   1
   3  -1  10 33.0554 8.83031   1
   3   1  10 38.8967 10.0141   1
   3  -1  10 38.8358 5.24294   1
  -3   1 -10 32.6182 7.93854   1
  -3  -1 -10 44.2992 9.26323   1
   3  -1  11 2.52147 4.98445   1
   3   1  11 11.8182 3.32091   1
  -3   1 -11 4.18647 4.90455   1
   3   1  11 23.4261 8.80652   1
  -3  -1 -11 9.40354 6.16301   1
   3  -1  11 10.3418 2.82330   1
   3   1  12 83.8417 8.09256   1
   3  -1  12 88.5354 8.21882   1
  -3  -1 -12 93.4504 12.8229   1
  -3   1 -12 73.6098 11.7845   1
   3  -1  12 70.9730 12.6166   1
   3   1  12 90.8329 15.4937   1
  -3  -1 -13 5.32638 5.92567   1
   3   1  13 6.55853 7.41441   1
   3  -1  13 2.01934 2.63401   1
  -3   1 -13 6.10107 7.26978   1
   3  -1  13 11.8757 8.05757   1
   3   1  13 4.65483 2.77781   1
   3   1  14 14.0696 4.29470   1
  -3   1 -14 23.4539 9.73933   1
   3  -1  14 18.6245 10.7035   1
   3  -1  14 14.1943 4.29009   1
   3   1  14 30.7676 11.9905   1
  -3  -1 -14 10.1948 7.54706   1
   3  -1  15 1.20866 2.76049   1
  -3  -1 -15-0.87094 6.46693   1
   3   1  15 1.56689 3.34629   1
  -3   1 -15 3.40719 6.67707   1
   3   1  15 10.8900 9.26516   1
   3  -1  15 15.5758 11.2981   1
   3   1  16 1.02938 9.47434   1
   3   1  16 7.47286 5.07833   1
  -3  -1 -16 9.25162 9.71764   1
   3  -1  17 9.62699 10.8686   1
   3   1  17 5.33005 4.86023   1
  -3   1 -17 1.44429 8.70424   1
   3   1  17 4.02957 13.6265   1
   3   2 -19 17.5443 11.9421   1
   3  -2 -19 17.8490 12.3855   1
   3   2 -18 9.79924 10.3369   1
  -3   2  18 8.42583 8.45837   1
  -3  -2  18 0.66086 7.91493   1
   3   2 -17 3.55727 8.18310   1
   3  -2 -17 17.0055 10.1973   1
  -3   2  17 8.40189 8.27437   1
   3   2 -16 0.54832 7.45680   1
   3  -2 -16-14.2333 10.3430   1
  -3   2  16 3.99451 7.35262   1
  -3  -2  16 3.23381 4.71466   1
   3  -2 -15 18.1410 7.80508   1
   3   2 -15 30.4042 11.4508   1
  -3   2  15 18.4799 7.28879   1
  -3  -2  15 24.7068 6.94243   1
   3  -2 -14 57.6635 11.7915   1
  -3   2  14 39.7605 9.05171   1
   3   2 -14 61.1349 13.8368   1
  -3  -2  14 39.3700 9.19732   1
   3   2 -13 3.93981 6.24392   1
   3  -2 -13 0.95879 5.12528   1
  -3   2  13-1.63928 4.20298   1
  -3  -2  13-0.60539 4.62043   1
   3   2 -12 283.706 23.3794   1
  -3  -2  12 217.461 17.0912   1
   3  -2 -12 296.424 22.7134   1
  -3   2  12 224.618 17.3205   1
  -3  -2  11 1.10744 3.58319   1
   3   2 -11 8.50152 7.34555   1
   3  -2 -11 0.54707 5.66339   1
  -3   2  11 2.14300 3.70094   1
   3  -2 -10 54.3437 9.62231   1
  -3  -2  10 54.6559 7.94675   1
  -3   2  10 41.5971 7.01918   1
   3   2 -10 52.0018 9.74019   1
  -3  -2   9 29.1672 5.91531   1
   3  -2  -9 28.7181 6.90628   1
   3   2  -9 31.0093 7.83435   1
  -3   2   9 26.4991 5.38703   1
  -3   2   8 158.643 11.5528   1
   3  -2  -8 178.594 13.5818   1
   3   2  -8 189.916 14.8110   1
  -3  -2   8 154.069 11.6600   1
  -3   2   7 0.70109 1.95130   1
   3  -2  -7 5.00861 2.82111   1
   3   2  -7 2.85392 3.03072   1
  -3  -2   7 1.49684 2.49826   1
  -3   2   6 113.983 7.95970   1
   3  -2  -6 131.890 10.0196   1
  -3  -2   6 118.108 8.66001   1
   3   2  -6 119.587 10.3870   1
   3   2  -5 39.1611 5.73736   1
  -3  -2   5 44.8903 5.21056   1
   3  -2  -5 36.3026 5.01091   1
  -3   2   5 35.6768 4.13204   1
   3   2  -4 35.9728 4.93419   1
   3  -2  -4 29.9284 4.20393   1
  -3   2   4 32.0822 3.54743   1
  -3  -2   4 33.9095 4.10370   1
  -3   2   3 9.14301 1.81068   1
   3   2  -3 13.5907 3.15894   1
  -3  -2   3 10.3067 2.31079   1
   3  -2  -3 5.25668 1.78059   1
  -3   2   2 174.390 5.96677   1
   3  -2  -2 172.263 6.79254   1
  -3  -2   2 173.512 7.82793   1
   3   2  -2 176.484 8.40704   1
  -3   2   1 469.260 9.25119   1
   3   2  -1 460.319 12.8565   1
   3  -2  -1 459.888 10.3582   1
  -3  -2   1 481.127 12.2174   1
   3  -2   0 1.15390 0.90937   1
  -3   2   0 2.69427 1.25320   1
  -3  -2   0 1.66107 1.17724   1
   3   2   0 2.02981 1.65315   1
   3   2   1 6.83098 1.99682   1
   3  -2   1 4.51583 1.23119   1
  -3  -2  -1 5.62927 1.42598   1
  -3   2  -1 7.38039 1.51676   1
   3  -2   2 342.786 13.9100   1
  -3   2  -2 347.801 8.85872   1
   3   2   2 343.944 10.6131   1
   3  -2   2 338.000 9.37680   1
  -3  -2  -2 363.747 10.7454   1
   3  -2   3 51.5503 6.49148   1
   3  -2   3 50.1469 3.89062   1
   3   2   3 57.8063 4.56905   1
   3   2   3 68.2426 7.68260   1
  -3  -2  -3 55.5668 4.49498   1
   3  -2   4 48.1765 6.90487   1
  -3  -2  -4 51.6391 4.43303   1
   3  -2   4 51.6642 4.21706   1
   3   2   4 53.5162 4.60848   1
   3   2   4 59.8125 7.55116   1
  -3  -2  -5 12.3238 2.50229   1
   3  -2   5 14.2450 5.14817   1
   3   2   5 17.5457 4.99716   1
   3   2   5 13.8065 2.59134   1
   3  -2   5 14.0052 2.57614   1
   3  -2   6 8.22123 4.22261   1
   3  -2   6 6.19555 1.77586   1
  -3   2  -6 6.49307 3.51553   1
   3   2   6 6.91163 1.93234   1
   3   2   6 8.55090 5.42737   1
   3   2   7 42.4103 8.33657   1
   3  -2   7 45.5758 4.65838   1
   3  -2   7 51.2134 9.11033   1
  -3   2  -7 47.9837 7.49131   1
   3   2   7 44.3340 4.77911   1
  -3   2  -8 5.46133 4.81276   1
   3   2   8-1.31267 2.00195   1
   3  -2   8 7.39786 5.41926   1
   3   2   8-1.16179 4.12122   1
   3  -2   8 1.74536 1.51127   1
  -3   2  -9 4.09801 4.53966   1
   3  -2   9-3.52407 2.24717   1
   3  -2   9-3.46500 6.26480   1
   3   2   9 5.99588 5.03067   1
   3   2   9 0.09599 1.87634   1
   3   2  10-2.65443 4.21420   1
  -3   2 -10 1.37414 4.29227   1
   3  -2  10 3.41871 4.36907   1
   3   2  10 3.52844 2.71607   1
   3  -2  10 2.22210 2.05137   1
  -3   2 -11-7.85233 5.74036   1
   3   2  11 12.3110 8.03444   1
   3  -2  11 12.1521 8.19077   1
   3  -2  11 4.81603 2.62153   1
   3   2  11 2.95837 2.56085   1
   3  -2  12 25.2889 4.66911   1
  -3   2 -12 16.8462 8.19538   1
  -3  -2 -12 28.6115 8.00878   1
   3   2  12 8.47448 6.94383   1
   3  -2  12 17.0303 7.76299   1
   3   2  12 14.2905 3.92504   1
   3  -2  13 7.81702 3.59770   1
  -3  -2 -13 0.49590 6.87641   1
  -3   2 -13 11.5176 7.26181   1
   3  -2  13 3.36236 6.84187   1
   3   2  13-5.01185 6.55586   1
   3   2  13 6.43874 3.23946   1
   3   2  14-1.40823 7.69292   1
  -3  -2 -14 22.5199 7.66412   1
   3  -2  14 20.1569 4.85739   1
  -3   2 -14-0.71251 6.31126   1
   3  -2  14 11.1679 10.7704   1
   3   2  14 18.2993 5.19198   1
  -3   2 -15 8.04372 8.72221   1
  -3  -2 -15 18.3470 9.25678   1
   3  -2  15 24.4177 5.86084   1
   3   2  15 21.0203 5.95580   1
   3   2  15 0.69058 8.28171   1
  -3   2 -16 0.96624 9.43023   1
  -3  -2 -16 16.5131 10.7406   1
   3   2  16 20.2066 13.5119   1
   3  -2  16 32.0607 14.9291   1
  -3  -3  17 1.22694 6.86419   1
  -3  -3  16 28.5650 8.74287   1
   3  -3 -16 67.3090 14.7339   1
   3   3 -16 51.9706 15.4365   1
  -3   3  16 41.5520 10.3677   1
  -3  -3  15 8.41636 4.45742   1
   3  -3 -15 6.93894 7.33591   1
   3   3 -15 10.3611 8.04945   1
  -3   3  15 14.3692 7.61216   1
  -3  -3  14 8.52383 6.76982   1
   3   3 -14 4.77530 6.98481   1
   3  -3 -14 0.45775 6.40655   1
  -3   3  14 0.27226 5.00885   1
  -3  -3  13 0.42065 4.44270   1
   3   3 -13 11.3400 7.68292   1
  -3   3  13 0.78265 4.58925   1
   3  -3 -13 11.9228 6.40448   1
  -3  -3  12 7.12180 4.90670   1
   3  -3 -12-0.33564 5.23450   1
   3   3 -12 18.5252 8.55699   1
  -3   3  12 10.4430 4.83918   1
  -3  -3  11 4.78020 4.33546   1
   3   3 -11 7.17953 8.00864   1
   3  -3 -11 6.22377 6.02933   1
  -3   3  11-1.40696 3.42952   1
  -3  -3  10 40.2277 7.39998   1
   3  -3 -10 46.7963 8.94598   1
   3   3 -10 46.0919 9.73352   1
  -3   3  10 26.8833 5.32627   1
  -3  -3   9 3.64777 2.77767   1
  -3   3   9 3.33019 2.66258   1
   3  -3  -9 7.42100 4.20592   1
   3   3  -9 8.24102 5.06131   1
  -3   3   8 6.72968 3.43302   1
   3  -3  -8 1.30607 2.97619   1
  -3  -3   8 1.58478 2.31163   1
   3   3  -8-0.16355 4.05763   1
  -3   3   7 1.17147 1.79197   1
  -3  -3   7-2.04719 2.75543   1
   3  -3  -7 1.46762 2.85316   1
   3   3  -7 3.22497 5.03098   1
  -3   3   6 19.1391 3.41455   1
   3  -3  -6 20.0504 4.37499   1
   3   3  -6 17.5623 4.75861   1
  -3  -3   6 15.5724 3.43562   1
   3  -3  -5 48.8179 5.64551   1
  -3  -3   5 51.8879 5.25184   1
  -3   3   5 45.7955 4.02645   1
   3   3  -5 52.7789 7.38551   1
   3   3  -4 187.221 11.3133   1
   3  -3  -4 190.879 9.12428   1
  -3  -3   4 187.102 9.30872   1
  -3   3   4 189.649 6.86411   1
   3  -3  -3 34.0519 3.45022   1
   3   3  -3 35.7853 4.48705   1
  -3   3   3 34.3842 2.38391   1
  -3  -3   3 34.9046 3.99985   1
  -3  -3   2 211.463 8.58218   1
   3  -3  -2 194.459 7.04245   1
   3   3  -2 203.886 9.66256   1
  -3   3   2 198.350 5.05333   1
   3  -3  -1 77.1065 3.97325   1
   3   3  -1 87.3668 6.03537   1
  -3   3   1 79.8351 3.15653   1
  -3  -3   1 83.9719 5.20538   1
   3  -3   0 4.33639 1.72720   1
  -3   3   0 6.43297 1.03544   1
  -3  -3   0 4.12046 1.74709   1
   3  -3   0 6.54746 1.47721   1
   3   3   0 4.42931 1.87593   1
   3  -3   1 13.6242 1.78421   1
  -3  -3  -1 15.6520 2.47607   1
   3   3   1 11.6872 2.34180   1
   3  -3   1 15.8504 3.27316   1
   3   3   2 138.150 7.22805   1
   3  -3   2 140.126 8.98318   1
   3  -3   2 135.858 5.74969   1
  -3  -3  -2 136.734 6.71588   1
   3   3   3 7.24550 3.66967   1
  -3  -3  -3 11.2419 2.37814   1
   3   3   3 8.67366 2.47103   1
   3  -3   3 5.46060 1.48619   1
   3  -3   3 8.79653 3.64614   1
   3  -3   4 1.79920 1.12354   1
   3   3   4 4.33202 3.42659   1
   3  -3   4 3.23237 3.15147   1
   3   3   4 4.06149 1.76905   1
  -3  -3  -4 3.33206 1.46745   1
   3   3   5 56.7091 8.10862   1
   3  -3   5 61.4266 8.00986   1
  -3  -3  -5 62.0730 4.97333   1
   3  -3   5 71.5243 5.16130   1
   3   3   5 67.3478 5.54896   1
   3   3   6 305.600 19.4976   1
   3  -3   6 301.761 18.8254   1
   3   3   6 309.174 12.1135   1
   3  -3   6 313.202 11.5068   1
   3   3   7 32.1690 8.28046   1
   3  -3   7 19.6485 6.47056   1
   3  -3   7 25.3488 3.58830   1
   3   3   7 24.7441 4.10721   1
   3  -3   8 8.07852 2.47589   1
   3   3   8 12.3613 2.83773   1
   3   3   8 16.0890 7.12095   1
  -3   3  -8 8.96023 4.38627   1
   3  -3   8 9.07062 4.68901   1
   3  -3   9 5.98941 2.46225   1
  -3   3  -9 12.0653 5.69481   1
   3   3   9 5.17928 2.65628   1
   3   3   9 14.6796 7.34537   1
   3  -3   9 5.35627 5.62999   1
   3   3  10 21.1135 4.29058   1
   3   3  10 29.2172 9.77024   1
   3  -3  10 18.6468 8.60279   1
   3  -3  10 19.0692 4.11613   1
  -3   3 -10 14.7705 6.38824   1
  -3   3 -11 10.6946 6.10600   1
   3  -3  11 6.55278 2.77820   1
   3   3  11 5.43760 2.96590   1
   3   3  11 15.0041 7.62388   1
   3  -3  11 5.49639 6.68347   1
   3  -3  12 48.6150 6.55631   1
  -3   3 -12 32.3377 9.19384   1
   3   3  12 31.5825 10.2437   1
   3  -3  12 46.5580 12.7256   1
   3   3  12 41.6640 6.33653   1
  -3   3 -13 7.50891 7.14752   1
   3  -3  13 7.60821 3.47476   1
   3   3  13 5.68052 3.62660   1
   3   3  13 5.29327 8.08323   1
   3  -3  13 7.78063 7.32313   1
   3  -3  14 3.68420 6.78118   1
   3   3  14 7.28505 2.96251   1
   3   3  15 18.1276 14.5859   1
   3  -3  15 9.01308 10.8439   1
   3  -3  15 0.10732 3.57560   1
  -3   4  16 6.34110 3.78118   1
  -3  -4  16 12.8962 8.75901   1
   3  -4 -16 3.50199 8.46240   1
  -3   4  16 14.0483 8.46012   1
   3  -4 -15 16.5211 10.4983   1
  -3  -4  15 9.96360 6.35126   1
   3   4 -15 3.00474 9.75761   1
  -3   4  15 9.17710 7.34691   1
  -3   4  14 7.80108 5.91796   1
   3   4 -14 28.0833 11.4572   1
  -3  -4  14 29.1389 9.48354   1
   3  -4 -14 21.8332 9.02922   1
  -3   4  13 12.8539 4.92612   1
  -3  -4  13 6.66657 4.17713   1
   3  -4 -13 7.21488 7.24506   1
  -3   4  12 18.9980 5.99103   1
  -3  -4  12 18.7431 5.75800   1
   3   4 -12 37.7966 11.8550   1
   3  -4 -12 22.5666 8.35217   1
  -3   4  11 74.8527 9.17746   1
  -3  -4  11 62.8113 8.76927   1
   3  -4 -11 57.1135 10.5134   1
   3   4 -11 63.2434 11.6676   1
  -3   4  10-3.87634 3.71311   1
  -3  -4  10 1.44598 3.08492   1
   3  -4 -10 3.54479 3.57954   1
   3   4 -10-2.68259 8.00351   1
  -3   4   9 9.06191 3.69668   1
  -3  -4   9 3.21382 2.74439   1
   3   4  -9 6.76721 6.07303   1
   3  -4  -9 13.2307 4.50276   1
   3   4  -8 140.225 14.5823   1
  -3   4   8 125.518 8.34238   1
  -3  -4   8 130.869 10.1051   1
   3  -4  -8 124.562 10.6400   1
  -3   4   7 5.07279 2.04904   1
   3   4  -7 3.35330 3.52150   1
  -3  -4   7 0.41638 2.24998   1
   3  -4  -7 8.29679 3.29214   1
   3   4  -6 53.7900 7.83316   1
  -3   4   6 48.9637 4.17517   1
  -3  -4   6 58.5874 6.15508   1
   3  -4  -6 58.2743 5.83179   1
   3  -4  -5 74.1798 5.44638   1
  -3  -4   5 82.5017 6.75470   1
  -3   4   5 65.0857 3.71464   1
   3   4  -5 81.6528 8.89656   1
   3  -4  -4 77.7864 4.22630   1
   3   4  -4 84.8201 8.38709   1
  -3  -4   4 100.342 6.61277   1
  -3  -4   3 1.81606 1.38372   1
   3   4  -3 5.55287 3.36126   1
  -3  -4   2 1.99986 1.74411   1
   3   4  -2 0.58606 2.16449   1
   3   4  -1 24.0755 3.46954   1
  -3  -4   1 23.4385 2.87218   1
   3   4   0 30.9531 3.89987   1
  -3  -4   0 27.2200 2.91037   1
  -3  -4  -1 0.22965 1.19372   1
   3  -4   1-0.10686 0.81539   1
   3  -4   1 2.42366 1.54906   1
   3   4   1 0.48891 1.37371   1
  -3  -4  -2 64.3142 4.61549   1
   3   4   2 71.8627 7.39149   1
   3  -4   2 57.9860 5.46389   1
   3   4   2 70.5020 5.45657   1
   3  -4   2 58.4464 3.47101   1
   3  -4   3 80.7962 7.27348   1
  -3  -4  -3 84.6189 5.42214   1
   3  -4   3 81.9692 4.70194   1
   3   4   3 94.7331 9.18503   1
   3   4   3 91.4627 6.30083   1
   3   4   4 31.1720 3.93131   1
   3  -4   4 30.2751 3.21985   1
   3  -4   4 33.8729 5.87549   1
   3   4   4 37.1656 6.18715   1
   3   4   5 14.3261 5.73796   1
   3  -4   5 18.8092 5.01161   1
   3   4   5 17.5650 3.35746   1
   3  -4   5 13.6725 2.36489   1
   3  -4   6 3.04575 2.14053   1
   3   4   6-3.28955 4.66516   1
   3  -4   6 0.47644 3.61204   1
   3   4   6 5.01597 2.62529   1
   3  -4   7 1.49053 1.50828   1
   3   4   7 3.67716 5.73946   1
   3  -4   7 8.34176 5.35300   1
   3   4   7 3.82656 1.95867   1
   3   4   8-9.68830 7.17291   1
   3  -4   8 1.68774 2.15259   1
   3  -4   8-3.12280 6.90410   1
   3   4   8 1.18368 1.94397   1
   3  -4   9 3.53815 5.74950   1
   3   4   9 7.69152 5.34760   1
   3  -4   9 3.46558 2.28265   1
   3   4   9 2.35905 2.40572   1
   3   4  10 7.02243 7.83254   1
   3  -4  10 4.67606 5.26753   1
   3  -4  10 6.21667 3.34337   1
   3   4  10-0.11270 2.64522   1
   3   4  11 0.99493 2.62003   1
   3  -4  11 6.40906 6.02599   1
  -3   4 -11 9.15529 7.23056   1
   3  -4  11 10.9658 4.00997   1
   3   4  11 13.7722 7.39788   1
   3   4  13 21.9393 5.70793   1
   3   4  13 16.2741 11.1567   1
   3  -4  13 14.3184 11.4523   1
   3  -4  13 19.9548 5.16971   1
  -3   4 -13 9.14001 7.86424   1
  -3  -5  13 2.27630 4.95261   1
   3  -5 -13 13.6943 7.09807   1
   3   5 -13 5.43119 7.26405   1
  -3   5  12 2.10173 4.50471   1
   3  -5 -12 10.6842 5.87876   1
  -3  -5  11 21.4714 5.96266   1
  -3   5  11 19.6597 3.46119   1
   3   5 -11 14.4454 7.48127   1
   3  -5 -11 21.4610 6.58966   1
  -3   5  11 31.8136 6.04439   1
  -3   5  10 23.6705 3.10600   1
   3  -5 -10 25.0441 6.15606   1
  -3  -5  10 25.8675 6.03942   1
   3   5 -10 33.7505 10.0787   1
  -3   5  10 21.5331 4.23151   1
  -3   5   9 5.89222 3.21368   1
  -3  -5   9 5.61641 3.39268   1
   3   5  -9-7.19303 5.23026   1
  -3   5   9 6.23851 1.93821   1
   3  -5  -9 0.36265 3.71175   1
   3  -5  -8 0.49267 2.29556   1
  -3   5   8 1.00491 1.07708   1
  -3  -5   8 1.69006 2.49144   1
   3   5  -8 9.55601 6.34613   1
  -3   5   8 3.93541 1.74922   1
   3   5  -7 95.7240 11.1015   1
  -3  -5   7 80.6000 7.33683   1
  -3   5   7 58.9375 3.36555   1
   3   5  -6 19.8486 6.00022   1
  -3  -5   6 20.1775 3.57966   1
   3   5  -5 120.816 10.6120   1
  -3  -5   5 100.890 6.74602   1
  -3  -5   4 55.6554 4.78298   1
   3   5  -4 57.4500 7.14723   1
  -3  -5   3 2.21151 1.36351   1
   3   5  -3 2.91211 2.88092   1
  -3  -5   2 2.15587 1.32498   1
   3   5  -2 0.06442 2.36063   1
  -3  -5   1 17.7500 2.30509   1
   3   5  -1 21.2166 3.74193   1
   3   5   0 28.9341 4.25549   1
   3   5   0 26.9122 3.86434   1
  -3  -5   0 25.2282 2.77333   1
   3   5   1-0.18881 1.83879   1
   3   5   1 2.77560 2.51809   1
  -3  -5  -1-1.79002 1.41097   1
   3   5   2 20.9894 3.34597   1
   3   5   2 29.7356 5.43895   1
   3   5   3 53.1157 7.16444   1
   3   5   3 47.3283 4.55049   1
   3   5   4 80.8616 9.11549   1
   3  -5   4 39.2460 4.66583   1
   3  -5   4 50.4916 3.60309   1
   3   5   4 62.8097 5.55242   1
   3   5   5 3.48643 4.53128   1
   3  -5   5-0.77039 1.37767   1
   3  -5   5-1.93170 3.16928   1
   3   5   5 0.79371 2.18357   1
   3   5   6 13.5799 3.00234   1
   3   5   6 14.2956 5.43381   1
   3  -5   6 17.7068 3.04387   1
   3  -5   6 11.0503 5.10517   1
   3   5   7-2.83528 2.77626   1
   3   5   7 2.62865 5.94616   1
   3  -5   7-0.48361 4.63584   1
   3  -5   7 1.46000 2.10294   1
   3  -5   8 5.68269 2.61449   1
   3  -5   8 0.28567 4.43423   1
   3   5   9 5.06768 2.66409   1
   3   5   9 6.07196 7.04578   1
   3  -5   9 8.42764 6.41676   1
   3   5  10 5.26701 3.22500   1
   3  -5  10 4.99851 2.78447   1
   3   5  11 7.14202 10.1336   1
   3   5  11 15.1987 4.72039   1
   3  -5  11 9.42019 6.27444   1
   3  -5  11 8.62674 3.73820   1
  -3  -6   9 1.38115 3.05444   1
   3   6  -9 5.96878 6.98173   1
   3   6  -7 5.23372 4.76463   1
  -3  -6   7 8.42803 3.39580   1
  -3  -6   6 3.78681 2.11726   1
   3   6  -6 9.31215 5.11746   1
   3   6  -5 8.39364 3.76462   1
  -3  -6   5 5.20873 2.07101   1
   3   6  -4 0.16215 2.98798   1
  -3  -6   4 8.11085 1.75287   1
  -3  -6   3 15.0005 1.90916   1
   3   6  -3 15.8019 3.57796   1
   3   6  -2 3.89463 1.91957   1
  -3  -6   2 1.99131 0.86218   1
   3   6  -1 2.98105 1.68111   1
   3   6  -1 6.74526 2.14389   1
   3   6   0 12.2479 2.27134   1
   3   6   0 10.9129 2.02569   1
   3   6   1 5.19170 1.80478   1
   3   6   1 2.02423 1.71155   1
   3   6   2 2.23776 1.85154   1
   3   6   3 15.3178 3.06851   1
   3   6   3 5.38546 3.06017   1
   3   6   4 19.2335 3.49398   1
   3   6   4 20.1139 4.96391   1
   3  -6   5 14.7729 1.91191   1
   3   6   5 31.2956 4.68438   1
   3  -6   6 11.8248 3.14391   1
   3  -6   6 7.11879 2.02293   1
   3   6   6 8.04812 5.47425   1
   3   6   6 6.70042 2.93352   1
   4   0 -20 18.4581 15.9876   1
  -4   0  19 0.28542 6.84032   1
  -4   0  18 2.12532 6.84181   1
   4   0 -18 3.55257 8.79245   1
   4   0 -17 0.85655 8.77853   1
  -4   0  17 2.86594 5.67272   1
  -4   0  16 2.57111 4.38948   1
   4   0 -16 20.1097 11.8092   1
  -4   0  15-5.28519 5.65802   1
   4   0 -15 19.4693 10.1574   1
  -4   0  14 34.5912 8.30234   1
   4   0 -14 58.4791 13.9962   1
  -4   0  13-0.61040 4.77369   1
   4   0 -13 4.66395 5.80814   1
  -4   0  12 30.1577 7.70631   1
   4   0 -12 45.9878 10.0722   1
  -4   0  11 3.68717 3.97174   1
   4   0 -11-1.98371 4.23429   1
  -4   0  10-0.16217 2.75610   1
   4   0 -10 1.43204 4.19254   1
   4   0  -9-2.08040 3.83587   1
  -4   0   9 1.50244 2.51079   1
   4   0  -8 101.421 11.0342   1
  -4   0   8 91.6595 8.89604   1
  -4   0   7 1.07087 2.05650   1
   4   0  -7-0.80620 2.55202   1
   4   0  -6 50.8600 6.58838   1
  -4   0   6 47.7074 5.80210   1
   4   0  -5 1.18331 2.45078   1
  -4   0   5 1.42902 1.73172   1
   4   0  -4 237.654 11.1805   1
  -4   0   4 242.824 10.5446   1
   4   0  -3 1.35079 1.78766   1
  -4   0   3 1.04038 1.69235   1
   4   0  -2 37.2171 4.22840   1
  -4   0   2 43.8106 4.15691   1
  -4   0   1 2.27013 1.78106   1
   4   0  -1 0.13587 1.20270   1
   4   0   0 230.396 9.21131   1
  -4   0   0 245.571 9.38728   1
   4   0   1-0.59340 1.48899   1
  -4   0  -1 1.39070 1.66574   1
  -4   0  -2 36.3873 3.93010   1
   4   0   2 34.1615 3.80541   1
  -4   0  -3-0.64425 1.29603   1
   4   0   3 3.96975 1.69778   1
   4   0   4 84.7203 9.34125   1
   4   0   4 83.1100 6.01991   1
  -4   0  -4 80.3701 5.65072   1
  -4   0  -5-1.39572 1.51052   1
   4   0   5-3.91131 3.81031   1
   4   0   5 2.20226 1.80010   1
   4   0   6 47.5788 8.32986   1
  -4   0  -6 48.2687 4.86685   1
   4   0   6 39.6234 4.63191   1
   4   0   7 2.01619 3.70216   1
   4   0   7-0.98408 1.92900   1
   4   0   8 62.9119 10.4991   1
   4   0   8 64.4223 6.29006   1
   4   0   9 0.92944 4.81842   1
   4   0   9 3.28066 2.40513   1
   4   0  10-2.33907 6.78955   1
   4   0  10 2.70183 1.95348   1
   4   0  11-7.81020 5.25475   1
   4   0  11-0.60924 2.25503   1
  -4   0 -12 28.7896 8.23722   1
   4   0  12 30.3472 10.2831   1
   4   0  12 38.8331 6.46854   1
  -4   0 -13 18.7175 10.3835   1
   4   0  13 10.8911 9.26066   1
   4   0  13 2.56397 2.56499   1
   4   0  14 58.8525 14.1565   1
  -4   0 -14 77.7347 15.0386   1
   4   0  14 59.6544 8.20094   1
   4   0  15 3.12109 9.61687   1
  -4   0 -15 7.31851 9.62336   1
   4   0  15 2.27674 3.74361   1
   4   0  16 20.6668 13.6382   1
  -4   0 -16 17.3498 11.1298   1
   4   0  16 3.46350 3.60473   1
  -4  -1  19 9.24408 7.43441   1
   4  -1 -19 5.86239 10.9360   1
   4   1 -19 15.9511 14.6763   1
  -4  -1  18 11.4369 8.60020   1
   4  -1 -18 5.75920 11.0049   1
   4   1 -18 12.7315 11.2757   1
  -4  -1  17-5.20348 5.27498   1
   4   1 -17 1.67694 9.05324   1
   4  -1 -17 22.2345 10.0613   1
  -4   1  17 18.2966 8.00263   1
  -4  -1  16 21.5461 7.71254   1
   4  -1 -16 33.7307 10.5960   1
   4   1 -16 27.6385 11.3415   1
  -4   1  16 23.1947 8.02150   1
  -4  -1  15 28.3743 8.06944   1
   4   1 -15 25.8675 10.1542   1
   4  -1 -15 29.5051 10.2885   1
  -4   1  15 26.3340 7.45045   1
  -4   1  14 25.4673 6.88007   1
   4  -1 -14 34.2839 10.3389   1
  -4  -1  14 30.6150 8.57072   1
   4   1 -14 36.8038 10.8049   1
   4  -1 -13 6.03825 5.50456   1
  -4  -1  13 10.2263 4.74731   1
  -4   1  13 10.3395 4.74919   1
   4   1 -13 2.80971 7.63124   1
  -4   1  12 11.5692 5.27818   1
  -4  -1  12 15.0407 5.12677   1
   4  -1 -12 15.2910 7.91436   1
   4   1 -12 20.8343 8.66481   1
  -4   1  11-2.16711 3.07952   1
  -4  -1  11 6.92865 4.56704   1
   4  -1 -11 0.97262 5.05131   1
   4   1 -11 1.05682 3.86060   1
  -4   1  10 5.33952 2.84615   1
  -4  -1  10 14.4944 4.65933   1
   4  -1 -10 3.97161 3.86304   1
   4   1 -10 8.64487 3.93528   1
  -4  -1   9 66.9222 8.36073   1
   4   1  -9 64.8180 9.61365   1
  -4   1   9 59.8376 7.92936   1
   4  -1  -9 68.5184 9.80935   1
  -4  -1   8 125.052 10.4553   1
   4   1  -8 139.588 12.5115   1
  -4   1   8 124.973 9.89301   1
   4  -1  -8 127.669 11.6454   1
  -4  -1   7 7.97816 3.17412   1
  -4   1   7-0.29540 2.47655   1
   4  -1  -7 2.02546 3.24647   1
   4   1  -7-4.14370 3.79876   1
   4   1  -6 339.762 16.6405   1
   4  -1  -6 341.383 16.1890   1
  -4  -1   6 333.989 14.1837   1
  -4   1   6 327.103 13.4199   1
   4  -1  -5 32.2970 4.78178   1
   4   1  -5 27.6617 4.90940   1
  -4   1   5 25.6110 3.72958   1
  -4  -1   5 29.3440 4.17736   1
   4   1  -4 279.414 12.5098   1
  -4   1   4 276.500 10.8316   1
  -4  -1   4 263.525 11.3090   1
   4  -1  -4 271.769 11.6748   1
   4  -1  -3 7.11173 2.17673   1
  -4  -1   3 4.20206 1.90800   1
  -4   1   3 6.04833 1.75968   1
   4   1  -3 5.71435 2.33795   1
  -4   1   2 45.5036 3.95948   1
   4  -1  -2 42.4837 4.18046   1
   4   1  -2 47.9916 4.79965   1
  -4  -1   2 54.6596 4.80306   1
  -4  -1   1 18.4972 3.69123   1
  -4   1   1 18.0008 2.62237   1
   4   1  -1 18.2497 3.11586   1
   4  -1  -1 15.8424 2.74946   1
   4   1   0 35.4408 3.77809   1
  -4   1   0 34.9816 3.47428   1
  -4  -1   0 40.0294 3.93394   1
   4  -1   0 34.0742 3.56387   1
  -4   1  -1 3.95243 1.35635   1
   4  -1   1 5.24768 1.71963   1
   4   1   1 3.98286 1.79395   1
  -4  -1  -1 8.94152 2.29541   1
   4  -1   2 42.3864 4.02042   1
  -4   1  -2 46.6505 4.10111   1
   4   1   2 42.0288 4.23861   1
  -4  -1  -2 41.4923 4.29199   1
  -4   1  -3 37.1608 3.90404   1
   4   1   3 36.7846 4.21383   1
   4  -1   3 38.3614 4.07956   1
   4  -1   3 30.4841 5.76486   1
  -4  -1  -3 38.1670 4.25911   1
   4   1   4 13.1838 4.79711   1
  -4  -1  -4 8.61791 2.42184   1
   4  -1   4 6.62040 3.85686   1
  -4   1  -4 8.67919 2.21413   1
   4  -1   4 7.21941 2.29779   1
   4   1   4 8.17773 2.21332   1
  -4  -1  -5 70.5179 5.73719   1
   4  -1   5 68.2239 9.23622   1
  -4   1  -5 68.7832 5.47061   1
   4   1   5 60.3741 8.23266   1
   4   1   5 70.4759 6.00580   1
   4  -1   5 67.6718 5.47076   1
   4  -1   6 29.0290 6.77283   1
   4   1   6 24.2084 3.86436   1
   4  -1   6 26.8233 4.07300   1
   4   1   6 28.8902 6.38810   1
  -4  -1  -6 24.6182 3.77976   1
   4  -1   7 0.53853 4.96385   1
  -4  -1  -7 4.53745 2.02688   1
   4   1   7 3.68264 1.70086   1
   4  -1   7 4.14475 2.50835   1
   4   1   7 5.02382 4.88534   1
   4   1   8 23.5162 8.30561   1
   4  -1   8 9.89228 4.63015   1
   4   1   8 8.72007 2.41059   1
   4  -1   8 7.62945 2.75470   1
   4   1   9 0.22622 2.38823   1
   4  -1   9 1.46244 5.09548   1
   4  -1   9 4.48294 2.84544   1
  -4   1 -10 8.85504 6.81150   1
   4   1  10 6.88827 6.50757   1
   4   1  10 4.61729 2.62385   1
   4  -1  10-0.04853 5.01953   1
   4  -1  10 6.28267 3.33975   1
   4  -1  11 14.7190 4.34000   1
  -4   1 -11 7.78666 5.88429   1
   4   1  11 5.54050 7.22139   1
   4  -1  11 1.21998 5.46842   1
   4   1  11 4.99560 2.74861   1
   4  -1  12 22.5478 4.78639   1
   4  -1  12 30.3379 12.0088   1
   4   1  12 18.3292 4.45661   1
  -4   1 -12 24.2125 7.90251   1
   4   1  12 23.1026 9.85151   1
   4  -1  13 6.34651 3.61470   1
  -4   1 -13-2.99863 5.21875   1
   4   1  13 4.86885 7.93744   1
   4  -1  13 3.28395 7.26568   1
   4   1  13 2.38672 2.43181   1
   4  -1  14 22.0321 5.03870   1
   4  -1  14 37.5074 12.9503   1
   4   1  14 28.3675 5.63874   1
  -4   1 -14 34.8610 10.1655   1
   4   1  14 37.5420 12.7212   1
   4  -1  15 8.44235 4.59014   1
   4   1  15 3.32952 4.23734   1
  -4   1 -15 17.0524 9.38377   1
   4  -1  15 2.88973 10.3409   1
   4  -1  16 11.6022 5.68649   1
   4   1  16 8.16897 11.4769   1
   4   1  16 1.24937 4.26084   1
  -4   2  19 6.93200 8.50334   1
  -4  -2  19 6.42444 6.96200   1
   4  -2 -19 9.66267 12.3131   1
   4   2 -19 8.54116 12.5781   1
  -4   2  18 16.4205 8.61840   1
  -4  -2  18 9.75194 5.81524   1
   4  -2 -18 1.18627 9.87066   1
   4   2 -18 5.43368 9.88188   1
   4   2 -17 4.41644 9.70054   1
  -4   2  16 6.17737 5.72957   1
  -4  -2  16-7.79682 5.34725   1
   4  -2 -16-2.85246 7.10443   1
   4   2 -16 4.94397 9.58910   1
   4   2 -15 184.257 22.3561   1
   4  -2 -15 163.644 20.5281   1
  -4   2  15 123.796 14.5286   1
  -4  -2  15 140.330 15.6708   1
  -4   2  14 16.4928 6.54757   1
  -4  -2  14 39.1376 8.13344   1
   4  -2 -14 43.6305 12.1221   1
   4   2 -14 13.8743 9.30016   1
  -4   2  13 2.53084 3.68495   1
  -4  -2  13-0.66417 4.40771   1
   4  -2 -13 10.8651 7.09319   1
   4   2 -13 0.43793 6.38704   1
   4  -2 -12 185.841 18.3121   1
   4   2 -12 162.632 18.3149   1
  -4  -2  12 148.624 14.0032   1
  -4   2  12 137.934 13.2972   1
  -4   2  11-0.39571 2.81285   1
  -4  -2  11-5.64741 5.18669   1
   4  -2 -11 1.73710 4.78896   1
   4   2 -11 9.85659 6.59647   1
  -4   2  10 31.4434 6.34765   1
  -4  -2  10 36.3554 6.62614   1
   4  -2 -10 30.4820 7.82901   1
   4   2 -10 37.3308 8.64610   1
  -4   2   9 41.9869 6.41768   1
  -4  -2   9 38.4943 6.20712   1
   4  -2  -9 47.8707 8.66346   1
   4   2  -9 43.4485 8.51220   1
  -4   2   8 23.6581 4.70409   1
  -4  -2   8 24.7616 5.06378   1
   4  -2  -8 27.3397 5.93224   1
   4   2  -8 24.8247 6.21559   1
  -4   2   7 29.9045 4.65031   1
  -4  -2   7 34.2889 4.97717   1
   4  -2  -7 26.8742 5.57291   1
   4   2  -7 36.7809 6.54364   1
  -4   2   6 46.9809 5.10275   1
  -4  -2   6 46.9442 5.60047   1
   4  -2  -6 47.5657 6.11526   1
   4   2  -6 55.9016 7.13933   1
   4   2  -5 22.7499 4.23540   1
  -4  -2   5 24.5420 3.91773   1
  -4   2   5 27.3422 3.79659   1
   4  -2  -5 30.0761 4.59098   1
   4   2  -4 21.8033 3.83538   1
   4  -2  -4 31.0481 4.16101   1
  -4   2   4 26.3226 3.40467   1
  -4  -2   4 31.1339 4.02788   1
   4   2  -3 5.24175 2.20020   1
   4  -2  -3 4.03628 1.86934   1
  -4  -2   3 3.42744 1.98243   1
  -4   2   3 2.37454 1.36664   1
  -4  -2   2 275.864 10.8022   1
  -4   2   2 275.845 8.95926   1
   4  -2  -2 260.546 9.53860   1
   4   2  -2 273.038 11.3735   1
  -4  -2   1 121.191 7.13437   1
  -4   2   1 113.445 5.61618   1
   4   2  -1 119.924 7.46489   1
   4  -2  -1 110.901 6.26214   1
  -4   2   0 37.0381 3.38118   1
   4  -2   0 34.8299 3.50704   1
  -4  -2   0 38.8689 4.01060   1
   4   2   0 36.4341 4.14438   1
   4  -2   1 18.3360 2.58182   1
   4   2   1 19.6209 3.33384   1
  -4   2  -1 17.7173 2.34774   1
  -4  -2  -1 19.4086 3.02163   1
  -4   2  -2 204.875 7.90740   1
   4   2   2 188.284 8.89989   1
   4  -2   2 211.835 12.5242   1
   4  -2   2 192.874 8.15630   1
  -4  -2  -2 203.399 8.96549   1
   4  -2   3 34.7372 5.97957   1
   4  -2   3 32.2143 3.53907   1
  -4   2  -3 34.5997 3.62106   1
   4   2   3 35.6613 4.24591   1
  -4  -2  -3 35.5020 4.15988   1
  -4  -2  -4 48.1962 4.84432   1
   4  -2   4 43.7442 7.12151   1
   4   2   4 41.9692 6.64944   1
   4   2   4 44.6807 4.71313   1
  -4   2  -4 41.5783 3.93403   1
   4  -2   4 44.1755 4.41156   1
   4   2   5 48.0509 8.30897   1
  -4  -2  -5 46.0255 4.86175   1
   4  -2   5 48.0717 7.48598   1
   4  -2   5 46.1074 4.61964   1
   4   2   5 46.7573 4.96850   1
   4  -2   6 85.3092 11.1670   1
  -4  -2  -6 79.8519 6.36989   1
   4   2   6 79.4977 10.6911   1
   4   2   6 81.8776 6.70009   1
   4  -2   6 77.1072 6.17706   1
   4   2   7 14.7799 4.99676   1
  -4  -2  -7 23.6392 3.78678   1
   4  -2   7 17.3489 3.15449   1
   4   2   7 23.4224 4.11539   1
   4  -2   7 20.7135 6.54239   1
   4   2   8 8.63270 6.57000   1
   4   2   8 3.07399 2.29481   1
   4  -2   8 7.57973 4.52794   1
   4  -2   8 5.98627 2.35170   1
   4  -2   9 16.3332 7.38491   1
   4   2   9 10.3839 3.42207   1
   4   2   9 13.6258 7.16175   1
   4  -2   9 14.4366 3.44135   1
   4   2  10 3.36695 8.07006   1
   4   2  10 5.34568 2.44291   1
   4  -2  10 8.71335 5.79188   1
   4  -2  10 6.92690 2.61198   1
  -4   2 -11 6.83711 5.55866   1
   4   2  11-5.70502 6.88217   1
   4   2  11 1.27357 1.91684   1
   4  -2  11 1.17122 2.35377   1
  -4   2 -12 0.24494 6.37717   1
   4   2  12 16.1447 9.59245   1
   4   2  12 4.45205 3.18850   1
   4  -2  12 3.62068 6.74051   1
   4  -2  12-0.22381 2.92638   1
   4  -2  13 4.08725 4.01722   1
  -4   2 -13 4.57910 6.86530   1
   4   2  13 4.52181 3.02738   1
   4  -2  13 4.46735 7.85759   1
   4   2  13 7.07775 8.51202   1
   4  -2  14 27.1885 5.77530   1
  -4   2 -14 21.7780 9.39275   1
   4   2  14 15.2396 4.15643   1
   4   2  14 25.4916 7.83845   1
   4  -2  14 33.2955 13.2174   1
  -4   2 -15 13.5768 7.97027   1
   4   2  15 20.1415 12.0567   1
   4   2  15 17.3930 5.60769   1
   4  -2  15 11.3498 10.1046   1
   4  -2  15 14.3242 5.10082   1
  -4   3  18 17.7750 9.61333   1
  -4  -3  18 23.3431 10.0208   1
   4  -3 -18 9.41830 10.9826   1
   4   3 -18 22.1185 14.8010   1
  -4   3  17 11.4314 8.05457   1
  -4  -3  17 5.19030 6.57477   1
   4  -3 -17 10.5366 10.9864   1
   4   3 -17 8.78968 12.3967   1
  -4  -3  16 5.41157 6.36722   1
   4   3 -16 9.09628 12.0300   1
   4  -3 -16 24.6852 11.5949   1
  -4   3  15-1.37495 4.48714   1
  -4  -3  15 2.07690 4.70974   1
   4   3 -15 3.99797 7.61882   1
   4  -3 -15 2.61146 6.39282   1
  -4   3  14 23.0612 7.38259   1
  -4  -3  14 44.1329 9.85831   1
   4  -3 -14 19.7961 7.63059   1
   4   3 -14 36.0959 11.5650   1
  -4   3  13 10.3093 4.50750   1
  -4  -3  13-2.48644 4.78176   1
   4   3 -13 5.51306 7.35057   1
  -4   3  12-9.22442 5.36076   1
  -4  -3  12-2.49220 3.59656   1
   4   3 -12-3.30319 6.08505   1
   4  -3 -12 0.90197 5.69031   1
  -4   3  11 1.82731 3.48674   1
  -4  -3  11 8.09607 4.00147   1
   4  -3 -11-4.06145 4.34726   1
   4   3 -11 0.32957 7.00981   1
   4   3 -10 102.372 13.6912   1
  -4   3  10 79.9279 8.70801   1
  -4  -3  10 81.4348 9.42322   1
   4  -3 -10 92.5040 11.2834   1
  -4  -3   9 29.8905 5.71074   1
  -4   3   9 32.2276 5.79197   1
   4  -3  -9 32.4877 7.22249   1
   4   3  -9 23.6605 6.19400   1
   4  -3  -8 60.2032 8.70098   1
   4   3  -8 47.9923 8.80018   1
  -4   3   8 42.7567 5.27748   1
  -4  -3   8 45.8904 6.49358   1
  -4   3   7 3.10260 2.17353   1
  -4  -3   7 1.67219 2.14819   1
   4  -3  -7 0.62091 2.80162   1
   4   3  -7 8.48132 3.99916   1
   4  -3  -6 50.4935 6.20297   1
  -4  -3   6 52.8717 6.05288   1
   4   3  -6 56.1471 7.77537   1
  -4   3   6 48.8998 4.83413   1
   4   3  -5 72.5976 8.20819   1
  -4  -3   5 64.3998 6.17742   1
  -4   3   5 65.5889 5.13087   1
   4  -3  -5 67.0773 6.70732   1
   4   3  -4 212.858 12.4075   1
   4  -3  -4 213.838 10.2944   1
  -4  -3   4 216.215 10.7483   1
  -4   3   4 218.476 7.99485   1
   4  -3  -3 45.5007 4.58331   1
   4   3  -3 41.7964 5.43384   1
  -4   3   3 37.1619 3.09153   1
  -4  -3   3 38.5938 4.40941   1
   4  -3  -2 33.7138 3.43288   1
  -4  -3   2 36.8968 4.17511   1
   4   3  -2 29.6241 4.22711   1
  -4   3   2 33.5093 2.74256   1
  -4  -3   1 22.9917 3.26556   1
   4   3  -1 23.4054 3.71297   1
   4  -3  -1 20.0793 2.61151   1
  -4   3   1 20.5341 2.13897   1
  -4  -3   0 2.71601 1.77635   1
  -4   3   0 4.55066 1.39232   1
   4   3   0 2.75938 1.92776   1
   4  -3   0 3.11700 1.30105   1
   4  -3   1 3.29958 1.74730   1
  -4  -3  -1 1.65690 1.39342   1
  -4   3  -1 1.38790 1.08049   1
   4  -3   1 5.89865 3.22083   1
   4   3   1 1.90793 1.45986   1
   4  -3   2 247.057 8.91089   1
   4   3   2 239.320 10.5939   1
   4  -3   2 264.887 13.7341   1
  -4  -3  -2 277.376 10.6443   1
   4   3   3 74.2473 6.18364   1
   4  -3   3 67.3964 8.19266   1
   4  -3   3 77.5775 5.27648   1
   4   3   3 90.3988 9.57467   1
  -4  -3  -3 76.7715 5.88294   1
   4   3   4 31.5943 7.21384   1
  -4  -3  -4 23.7371 3.40293   1
   4  -3   4 22.8154 5.97096   1
   4   3   4 22.0887 3.53381   1
   4  -3   4 19.5718 3.06425   1
   4   3   5 70.1814 6.17851   1
   4  -3   5 73.4201 9.52487   1
   4   3   5 79.7971 10.1300   1
  -4  -3  -5 77.4017 6.26890   1
   4  -3   5 74.7980 5.67331   1
   4  -3   6 204.816 16.1355   1
  -4  -3  -6 222.496 10.4914   1
   4   3   6 185.119 10.5088   1
   4   3   6 186.725 16.2404   1
   4  -3   6 195.033 9.64090   1
   4   3   7 56.0134 6.01928   1
   4   3   7 48.6838 9.42777   1
   4  -3   7 45.3986 8.84629   1
   4  -3   7 53.0921 5.52794   1
   4   3   8 40.6892 9.64114   1
   4  -3   8 46.4302 10.3227   1
   4   3   8 46.2450 5.72151   1
   4  -3   8 48.0868 5.54855   1
   4   3   9 24.9268 4.60005   1
   4  -3   9 20.2251 6.76379   1
   4   3   9 39.9015 9.36506   1
   4  -3   9 30.8637 4.83210   1
   4   3  10 28.6238 4.90710   1
   4   3  10 13.3994 8.18767   1
   4  -3  10 21.5267 7.72213   1
   4  -3  10 25.0864 4.68321   1
   4   3  11-0.84395 6.92388   1
   4  -3  11 8.06684 7.65330   1
   4  -3  11 4.84319 2.62192   1
   4   3  11 3.28583 2.46182   1
   4  -3  12 27.3242 11.0611   1
   4  -3  12 20.7052 4.68658   1
   4   3  12 14.5309 9.59299   1
   4   3  12 35.2468 6.11878   1
   4   3  13 7.21684 3.58518   1
   4   3  13 16.0237 9.74889   1
   4  -3  13 25.0537 11.1090   1
   4  -3  13 4.35474 3.09616   1
   4   3  14 14.4388 13.2458   1
   4  -3  14 5.71843 11.9848   1
   4   3  14 1.03016 3.41433   1
  -4   4  16 27.3566 8.27421   1
   4  -4 -16 3.41221 8.21117   1
  -4  -4  16 12.4210 7.50199   1
   4   4 -16 21.1666 12.0490   1
  -4   4  15 5.56065 5.09904   1
   4   4 -15 13.7125 9.73410   1
  -4  -4  15 10.8605 6.54666   1
   4  -4 -15 7.88775 8.88805   1
  -4   4  14 52.6072 9.53170   1
  -4  -4  14 42.5157 8.62126   1
   4  -4 -14 66.6075 13.3784   1
   4   4 -14 61.9489 14.8687   1
  -4   4  13 33.2226 7.86607   1
  -4  -4  13 33.9073 7.18224   1
   4  -4 -13 25.2964 8.28259   1
   4   4 -13 47.9219 14.1284   1
   4  -4 -12 23.5472 7.75809   1
  -4   4  12 11.5714 4.41548   1
  -4  -4  12 20.9524 6.12916   1
   4   4 -12 25.9322 10.8405   1
   4  -4 -11 154.454 15.5832   1
   4   4 -11 170.421 19.4575   1
  -4   4  11 133.742 11.3313   1
  -4  -4  11 127.431 12.1779   1
  -4   4  10 3.75352 2.72634   1
  -4  -4  10 12.4535 4.52062   1
   4   4 -10 12.3219 7.04987   1
   4  -4 -10-2.36891 4.23620   1
  -4   4   9-1.80857 2.63806   1
   4  -4  -9 1.51014 4.75356   1
  -4  -4   9-1.40566 2.76672   1
   4   4  -9-3.65330 5.79567   1
  -4   4   8 27.6458 4.54534   1
  -4  -4   8 27.1394 4.82405   1
   4   4  -8 29.9358 7.07510   1
   4  -4  -8 22.6266 5.60311   1
  -4  -4   7 72.5355 7.38064   1
   4  -4  -7 57.2402 6.83224   1
   4   4  -7 77.4070 10.0327   1
  -4   4   7 69.0253 5.73485   1
   4  -4  -6 19.1545 4.03267   1
  -4   4   6 17.5550 2.69126   1
  -4  -4   6 15.7906 3.44132   1
   4   4  -6 26.2037 6.20743   1
   4  -4  -5 31.2676 4.59307   1
  -4  -4   5 36.9806 4.89166   1
   4   4  -5 29.7864 5.68548   1
  -4   4   5 30.1672 2.84669   1
  -4   4   4 7.71763 1.24077   1
   4  -4  -4 10.1147 2.72354   1
  -4  -4   4 6.71592 1.94571   1
   4   4  -4 10.9682 3.79230   1
   4  -4  -3 77.0234 5.23519   1
   4   4  -3 92.7995 8.17137   1
  -4  -4   3 96.6731 6.90456   1
  -4   4   2 2.75995 0.71191   1
   4   4  -2 5.50504 3.07321   1
  -4  -4   2 9.06760 2.51604   1
   4  -4  -2 5.23972 1.72880   1
   4  -4  -2 5.00127 1.54623   1
   4  -4  -1 81.3370 4.56854   1
   4  -4  -1 91.3189 5.73062   1
  -4  -4   1 110.719 6.69500   1
   4   4  -1 103.803 7.80615   1
   4  -4   0 9.54856 2.83672   1
   4  -4   0 11.4534 1.91992   1
   4   4   0 14.7323 3.55102   1
  -4  -4   0 10.8828 2.61871   1
  -4  -4  -1 1.56355 1.31865   1
   4  -4   1 2.57108 2.59690   1
   4   4   1 4.38953 2.59866   1
   4  -4   1 4.23477 1.56080   1
   4  -4   2 28.1476 4.46487   1
   4   4   2 31.9908 6.12858   1
   4   4   2 36.6149 4.79492   1
  -4  -4  -2 30.6174 3.67919   1
   4  -4   2 24.1581 3.02448   1
   4   4   3 136.100 11.9430   1
  -4  -4  -3 123.258 7.31574   1
   4  -4   3 111.232 9.95366   1
   4  -4   3 108.484 6.19445   1
   4   4   3 111.989 7.97459   1
   4   4   4 45.5941 5.18648   1
   4   4   4 54.3211 7.74479   1
   4  -4   4 44.3143 4.30140   1
   4  -4   4 46.5550 7.09832   1
  -4  -4  -4 49.2201 4.77496   1
   4   4   5 33.3313 4.62658   1
   4   4   5 45.8178 9.03437   1
  -4  -4  -5 41.3646 4.60061   1
   4  -4   5 35.3034 3.84601   1
   4  -4   5 28.1634 6.39668   1
   4   4   6 2.48041 4.37836   1
   4   4   6 0.70876 2.06367   1
   4  -4   6-1.53419 4.10606   1
   4  -4   6 0.68048 1.72749   1
   4  -4   7 9.03680 3.07716   1
   4   4   7 12.9616 3.80483   1
   4  -4   7 11.0124 6.09395   1
   4   4   7 4.38773 5.58815   1
   4  -4   8 1.76046 2.46914   1
   4   4   8-1.07107 4.98424   1
   4  -4   8 4.83837 5.10052   1
   4   4   8 3.05941 2.04399   1
   4  -4   9 6.33120 3.20688   1
   4   4   9 9.75344 7.94282   1
   4  -4   9 13.3630 7.47865   1
   4   4   9 5.91125 2.86489   1
   4  -4  10 3.90615 2.93364   1
   4   4  10-3.60804 7.47486   1
   4   4  10 0.88530 2.90623   1
   4  -4  10 5.26257 7.96597   1
   4  -4  11 5.39618 3.90283   1
   4  -4  11 6.15612 7.87295   1
   4   4  11 5.88811 4.49215   1
   4   4  12 17.1250 11.0647   1
   4  -4  12 8.25636 9.85603   1
   4   4  12 7.12032 4.41209   1
  -4  -5  13 2.34035 4.48563   1
  -4   5  13 2.14597 2.89219   1
   4  -5 -12 0.37766 5.62612   1
  -4  -5  12 8.52055 4.74880   1
  -4   5  11 0.47756 2.92812   1
  -4   5  11 6.98238 2.43518   1
  -4  -5  11 2.89084 4.07056   1
   4  -5 -10 64.3434 9.06293   1
  -4   5  10 48.8845 5.73543   1
  -4  -5  10 64.3766 8.10428   1
  -4   5  10 54.5987 4.34648   1
   4   5 -10 71.3422 12.5240   1
   4  -5  -9 5.44306 4.64308   1
  -4   5   9 4.46571 2.37580   1
  -4  -5   9 4.33383 2.90469   1
   4   5  -9-5.40518 6.85881   1
  -4   5   9 3.09943 1.34553   1
   4  -5  -8-2.69000 2.48234   1
  -4  -5   8-1.82271 3.29981   1
  -4   5   8-0.61482 1.35087   1
  -4   5   8 1.20178 0.92151   1
  -4   5   7 9.26624 1.50408   1
   4  -5  -7 16.2436 2.97616   1
   4   5  -7 35.4641 7.98959   1
  -4  -5   7 22.9836 4.49568   1
  -4   5   7 14.3297 1.64281   1
   4   5  -6 7.00914 3.56541   1
  -4  -5   6 12.7745 3.50166   1
  -4  -5   5 14.0087 3.10741   1
   4   5  -5 14.5539 4.58652   1
  -4  -5   4 6.33562 2.43611   1
   4   5  -4 2.63600 3.99774   1
  -4  -5   3 114.627 7.16513   1
   4   5  -3 118.301 9.99241   1
  -4  -5   2 5.33904 2.34325   1
   4   5  -2 2.47550 2.53236   1
   4   5  -1 5.61636 3.01779   1
  -4  -5   1 10.5723 2.81690   1
   4   5   0 4.89201 3.13241   1
  -4  -5   0-0.37933 1.70548   1
   4   5   1-0.20080 2.47797   1
  -4  -5  -1-0.58707 1.38407   1
   4   5   2 0.40759 3.98421   1
  -4  -5  -2-0.50391 1.36574   1
   4  -5   2 0.30633 1.10829   1
   4   5   2-1.57663 2.32542   1
   4  -5   2 0.76392 1.37920   1
  -4  -5  -3-0.14977 1.49671   1
   4   5   3 3.39496 4.78601   1
   4   5   3-2.71952 2.06082   1
   4  -5   3 1.37378 2.33935   1
   4  -5   3 1.41166 1.15762   1
   4  -5   4 12.7369 2.65010   1
   4   5   4 11.8510 5.02379   1
   4  -5   4 13.4748 4.28046   1
   4   5   4 11.7667 3.08292   1
   4   5   5 5.07367 5.31552   1
   4  -5   5-1.69874 1.96087   1
   4  -5   5 2.87783 3.65236   1
   4   5   5 2.03954 2.28028   1
   4   5   6 6.42214 3.17442   1
   4   5   6 9.08953 6.43321   1
   4  -5   6 1.04632 1.96567   1
   4  -5   6-4.63751 5.76276   1
   4   5   7 15.5663 3.66127   1
   4   5   7 11.5463 7.37664   1
   4  -5   7 18.2603 7.34913   1
   4  -5   7 21.5216 4.08578   1
   4   5   8 7.95353 3.42184   1
   4   5   8 12.9491 8.17748   1
   4   5   9 2.16046 8.31669   1
   4  -5   9 10.3294 7.71077   1
   4  -5   9 5.17122 2.71136   1
   4  -5  10 2.91219 3.46846   1
   4  -5  10 1.85629 6.53839   1
   4   5  10 5.00727 4.48150   1
   4   5  10 7.41406 9.75179   1
   4   6  -9 21.5626 7.75037   1
  -4  -6   9 7.86547 4.31496   1
   4   6  -8 6.18094 7.53025   1
  -4  -6   8 2.39220 2.68050   1
   4   6  -7 11.2960 6.44174   1
  -4  -6   7 8.12865 3.15452   1
   4   6  -6 10.7229 6.01032   1
  -4  -6   6 4.43404 2.42436   1
  -4  -6   5 6.35066 2.72980   1
   4   6  -5 5.38882 6.02087   1
  -4  -6   4 0.35527 2.05677   1
   4   6  -3 8.47361 3.84332   1
  -4  -6   3 8.60446 2.26554   1
  -4  -6   2 12.9209 2.45532   1
   4   6  -2 2.92469 3.56731   1
   4   6  -1 10.3314 3.89712   1
  -4  -6   1 11.1112 2.20234   1
   4   6  -1 3.59014 2.99837   1
   4   6   0 4.79235 3.16383   1
   4   6   1 7.16049 3.39774   1
   4   6   1 1.93560 4.01409   1
   4   6   2 9.54103 3.01781   1
   4   6   2 3.35740 4.38343   1
   4   6   3 8.86136 3.39006   1
   4   6   3 9.27187 5.39919   1
   4   6   4 1.30103 5.67947   1
   4   6   4 0.33173 2.72991   1
   4   6   5 17.9428 4.23512   1
   4  -6   5 8.26872 1.81761   1
   5   0 -19 16.0986 12.2854   1
  -5   0  18 6.72109 6.28886   1
   5   0 -18 9.25926 9.65507   1
  -5   0  17 3.93724 4.51936   1
   5   0 -17-4.43792 8.31186   1
  -5   0  16 21.3625 7.22024   1
   5   0 -16-8.46648 10.6874   1
  -5   0  15 2.07031 6.24204   1
   5   0 -15 1.13084 7.49034   1
  -5   0  14 36.0944 8.56266   1
   5   0 -14 56.6315 12.9573   1
  -5   0  13-5.39124 4.10277   1
   5   0 -13 7.97617 5.22502   1
  -5   0  12 49.1454 8.73330   1
   5   0 -12 64.3719 11.5253   1
  -5   0  11 3.22006 3.05186   1
   5   0 -11 0.46308 4.83555   1
  -5   0  10 4.57444 3.54412   1
   5   0 -10 4.18699 3.57702   1
  -5   0   9-2.48628 2.61000   1
   5   0  -9 3.38686 4.99279   1
  -5   0   8 14.8701 3.88789   1
   5   0  -8 23.7052 5.98695   1
   5   0  -7-0.56021 2.81306   1
  -5   0   7 2.42855 3.05928   1
   5   0  -6 1.47723 2.83784   1
  -5   0   6 0.54683 2.59901   1
   5   0  -5-2.98607 2.43678   1
  -5   0   5 0.71758 2.02599   1
   5   0  -4 124.102 8.60684   1
  -5   0   4 122.137 7.95692   1
   5   0  -3 2.05974 1.93165   1
  -5   0   3 0.83959 1.57648   1
  -5   0   2 204.394 9.58346   1
   5   0  -2 189.620 9.58282   1
  -5   0   1-3.16053 1.89542   1
   5   0  -1-0.91400 1.73782   1
   5   0   0 17.0409 3.02231   1
  -5   0   0 17.5821 3.03406   1
   5   0   1 1.03325 1.91299   1
  -5   0  -1-0.68882 1.73676   1
   5   0   2 120.702 7.35353   1
  -5   0  -2 142.115 7.99829   1
  -5   0  -3 0.15059 1.77072   1
   5   0   3-0.21444 1.41825   1
   5   0   4 1.74908 3.53311   1
  -5   0  -4 1.15320 1.86968   1
   5   0   4-0.41324 1.73807   1
   5   0   5 0.48221 1.62344   1
   5   0   5 0.88886 3.39060   1
  -5   0  -5-0.89668 1.34405   1
   5   0   6 14.8015 6.42791   1
  -5   0  -6 6.10402 2.59189   1
   5   0   6 5.99043 2.54513   1
   5   0   7-0.27756 1.54365   1
   5   0   7 4.03163 5.68464   1
  -5   0  -7-1.23172 1.58549   1
   5   0   8 23.5224 7.20209   1
   5   0   8 17.7101 4.21661   1
   5   0   9 19.2466 7.56899   1
   5   0   9 2.28211 1.98601   1
   5   0  10 9.76304 5.87740   1
   5   0  10 19.7223 4.32701   1
   5   0  11-16.5846 9.39211   1
   5   0  11 1.52978 2.57694   1
   5   0  12 2.65749 2.90685   1
   5   0  12-11.9557 9.39412   1
   5   0  13-1.15648 7.36153   1
   5   0  13-3.17813 3.73931   1
   5   0  14 15.7058 8.88515   1
   5   0  14 5.61119 3.38616   1
   5   0  15 25.3678 11.9612   1
   5   1 -19 18.8292 15.4851   1
   5  -1 -18 25.4234 12.1949   1
   5   1 -18 7.15023 10.3969   1
  -5   1  17-2.21446 4.90118   1
  -5  -1  17-1.26346 6.02032   1
   5  -1 -17 7.98385 10.3301   1
   5   1 -17 17.3412 11.7897   1
  -5   1  16 0.91886 4.59668   1
  -5  -1  16-0.22745 4.70940   1
   5  -1 -16 11.2944 10.6865   1
   5   1 -16 4.46141 9.02820   1
  -5   1  15-3.50940 4.66172   1
  -5  -1  15-4.00030 4.22711   1
   5  -1 -15 0.85858 6.67327   1
   5   1 -15-4.55690 8.84941   1
  -5   1  14 21.9172 7.14019   1
  -5  -1  14 19.6981 7.08985   1
   5  -1 -14 45.1758 12.8074   1
   5   1 -14 35.8156 10.1904   1
  -5   1  13 14.2563 6.24353   1
  -5  -1  13 15.7438 6.15492   1
   5  -1 -13 8.88354 5.54787   1
   5   1 -13 16.3148 7.22816   1
  -5   1  12-0.40261 3.10096   1
  -5  -1  12-1.14648 3.02975   1
   5  -1 -12 4.63425 5.15217   1
   5   1 -12 6.05650 5.68462   1
  -5   1  11 16.6339 5.32127   1
  -5  -1  11 9.60266 4.62137   1
   5  -1 -11 7.14593 3.82903   1
   5   1 -11 9.84463 5.97118   1
  -5   1  10-1.23819 3.45762   1
  -5  -1  10 1.79775 3.77302   1
   5  -1 -10 0.58670 4.46989   1
   5   1 -10 9.13040 6.55463   1
   5  -1  -9 94.9098 11.0579   1
  -5  -1   9 84.8022 8.35944   1
  -5   1   9 91.0700 8.86900   1
   5   1  -9 99.9755 12.1944   1
  -5   1   8 1.82343 2.46258   1
  -5  -1   8-1.17556 2.10130   1
   5  -1  -8 4.89211 4.31251   1
   5   1  -8-4.35599 3.39916   1
   5   1  -7 134.934 11.9904   1
  -5   1   7 143.625 9.76331   1
  -5  -1   7 136.907 9.87158   1
   5  -1  -7 135.249 11.2771   1
   5  -1  -6 27.8725 5.09965   1
   5   1  -6 23.5597 5.19672   1
  -5   1   6 26.8042 4.25344   1
  -5  -1   6 33.6670 4.91942   1
   5  -1  -5 54.7942 6.04991   1
   5   1  -5 48.8222 6.05046   1
  -5   1   5 46.7582 5.18735   1
  -5  -1   5 54.9866 6.00927   1
   5  -1  -4 265.977 12.3437   1
   5   1  -4 278.662 13.1453   1
  -5  -1   4 269.118 12.2667   1
  -5   1   4 267.985 11.4160   1
   5  -1  -3 107.800 7.39267   1
   5   1  -3 113.585 8.08188   1
  -5  -1   3 115.746 7.74283   1
  -5   1   3 121.081 7.25244   1
  -5   1   2 246.493 10.3813   1
  -5  -1   2 270.688 11.3553   1
   5   1  -2 245.210 11.4788   1
   5  -1  -2 244.543 10.8510   1
  -5  -1   1 433.587 14.0265   1
  -5   1   1 428.141 12.9426   1
   5   1  -1 420.024 14.3240   1
   5  -1  -1 407.766 13.3449   1
   5   1   0 104.298 7.37723   1
   5  -1   0 99.7544 6.62690   1
  -5   1   0 103.707 6.58649   1
  -5  -1   0 115.294 7.47687   1
   5   1   1 0.70009 1.54065   1
  -5   1  -1 3.08765 1.84949   1
  -5  -1  -1 1.67156 1.91280   1
   5  -1   1-0.04450 2.04952   1
   5   1   2 24.1249 3.74596   1
  -5  -1  -2 23.6627 3.76209   1
  -5   1  -2 21.2153 3.29662   1
   5  -1   2 22.5591 3.34629   1
   5   1   3 256.766 11.2550   1
   5  -1   3 245.338 10.6841   1
  -5  -1  -3 268.245 11.4516   1
   5  -1   3 290.124 17.2977   1
  -5   1  -3 276.353 11.0993   1
  -5  -1  -4 4.44453 2.16123   1
   5  -1   4 3.69779 4.09610   1
   5   1   4 3.61918 3.65252   1
  -5   1  -4 2.93412 1.57967   1
   5   1   4 5.76146 2.37290   1
   5  -1   4 4.20605 2.22346   1
   5  -1   5 7.84483 2.48923   1
   5  -1   5 10.7165 4.59957   1
   5   1   5 3.56322 4.50993   1
  -5  -1  -5 10.2340 2.79418   1
  -5   1  -5 8.16750 2.44996   1
   5   1   5 8.73317 2.71985   1
   5   1   6 8.62081 2.91578   1
   5   1   6 9.83290 5.00444   1
   5  -1   6 10.0223 2.86198   1
  -5  -1  -6 9.02636 2.72930   1
   5  -1   6 12.5290 5.06190   1
  -5   1  -6 13.1705 2.62962   1
   5   1   7 23.1226 4.17496   1
  -5  -1  -7 22.4590 3.93531   1
   5   1   7 28.1489 7.68879   1
   5  -1   7 24.4696 7.22372   1
   5  -1   7 25.9087 4.54420   1
   5   1   8 93.8834 13.4650   1
   5  -1   8 71.6147 12.2378   1
  -5  -1  -8 87.8968 7.49836   1
   5   1   8 81.1248 7.60295   1
   5  -1   8 79.6344 7.52953   1
   5   1   9 5.92307 2.33482   1
   5   1   9 13.7231 7.79279   1
   5  -1   9 6.03842 2.96388   1
   5  -1   9 13.0718 7.26102   1
   5   1  10 7.09156 3.34264   1
   5   1  10 5.75047 5.82362   1
   5  -1  10 10.4088 6.78511   1
   5  -1  10 5.87397 2.97224   1
   5   1  11-2.29249 7.84128   1
   5   1  11-3.28279 3.43976   1
   5  -1  11 6.33361 2.84533   1
   5   1  12 21.7386 4.60655   1
   5  -1  12 20.1951 7.82286   1
   5  -1  12 22.9259 4.94913   1
   5   1  12 17.2770 9.14872   1
   5   1  13 11.6847 4.68841   1
   5   1  13 20.5107 12.7155   1
   5  -1  13 7.03099 11.2926   1
   5  -1  13 10.3657 4.14940   1
   5  -1  14 17.6269 5.86381   1
   5   1  14 15.1418 4.63804   1
   5  -1  14 8.96024 10.2924   1
   5   1  14 14.7888 11.5160   1
   5   1  15 3.79794 11.0147   1
   5  -1  15 4.63878 5.12173   1
  -5   2  19 8.14024 7.07188   1
  -5  -2  19 12.5325 8.92368   1
   5  -2 -19 27.5799 12.7316   1
   5   2 -19 0.70525 14.9106   1
  -5   2  18 0.40238 6.09552   1
  -5  -2  18 22.2650 10.0495   1
   5  -2 -18 19.6376 11.4729   1
  -5   2  17 1.73525 6.13742   1
  -5  -2  17 3.07455 5.80623   1
   5  -2 -17 14.4564 11.3395   1
   5   2 -17 13.5968 13.0569   1
  -5   2  16 24.4295 8.86149   1
  -5  -2  16 9.38395 7.31060   1
   5  -2 -16 23.6534 12.4336   1
   5   2 -16 12.6245 11.7225   1
   5  -2 -15 102.575 16.8850   1
  -5   2  15 79.4790 11.9502   1
   5   2 -15 84.9814 17.0480   1
  -5  -2  15 75.7777 12.0672   1
  -5   2  14 6.96913 4.16921   1
  -5  -2  14 7.08056 3.90309   1
   5  -2 -14 5.44926 8.09173   1
  -5   2  13 4.48647 3.54457   1
  -5  -2  13-2.52628 3.80700   1
   5  -2 -13-6.48573 7.88413   1
   5   2 -13-6.62516 6.54571   1
   5  -2 -12 175.706 18.8895   1
  -5   2  12 153.338 13.8610   1
  -5  -2  12 139.485 13.8428   1
   5   2 -12 202.661 19.8014   1
  -5   2  11 3.17842 2.99804   1
  -5  -2  11-1.48898 4.02225   1
   5  -2 -11-1.25789 4.30020   1
   5   2 -11 1.36521 4.63121   1
   5  -2 -10 71.7853 10.2220   1
   5   2 -10 66.5748 10.7765   1
  -5   2  10 64.4853 7.72332   1
  -5  -2  10 62.8460 8.33202   1
  -5   2   9 35.2759 5.49831   1
  -5  -2   9 45.8224 6.73397   1
   5  -2  -9 42.9786 7.83512   1
   5   2  -9 33.4078 7.19897   1
  -5   2   8-0.40050 2.02470   1
  -5  -2   8 6.66191 3.45282   1
   5  -2  -8-0.46970 2.88474   1
   5   2  -8 1.68092 3.63591   1
   5  -2  -7 161.014 12.8126   1
   5   2  -7 162.444 13.2150   1
  -5   2   7 150.135 9.74543   1
  -5  -2   7 156.691 10.7025   1
   5  -2  -6 8.01952 3.54517   1
   5   2  -6 4.93028 3.20917   1
  -5   2   6 7.41375 2.51953   1
  -5  -2   6 4.06500 2.58952   1
   5  -2  -5 2.73403 2.22366   1
   5   2  -5-4.86831 2.94240   1
  -5  -2   5 5.42324 2.96475   1
  -5   2   5 1.02838 1.51993   1
   5  -2  -4 83.2631 6.84603   1
   5   2  -4 73.8447 7.59011   1
  -5  -2   4 88.9292 7.24627   1
  -5   2   4 79.9528 5.99339   1
  -5   2   3 39.3614 4.32702   1
   5  -2  -3 30.4641 4.17668   1
   5   2  -3 28.6999 4.46830   1
  -5  -2   3 28.0928 4.19892   1
  -5  -2   2 32.1879 4.17727   1
  -5   2   2 32.7528 3.46645   1
   5  -2  -2 26.7634 3.86031   1
   5   2  -2 29.4184 4.54106   1
  -5  -2   1 30.2702 4.15627   1
  -5   2   1 29.2724 3.45632   1
   5   2  -1 22.4563 3.94816   1
   5  -2  -1 23.7392 3.40119   1
   5  -2   0 114.857 6.91584   1
  -5  -2   0 126.278 8.02244   1
  -5   2   0 125.941 6.83427   1
   5   2   0 123.377 8.10359   1
   5   2   1 126.961 8.17145   1
   5  -2   1 126.739 7.35035   1
  -5  -2  -1 144.638 8.39098   1
  -5   2  -1 141.903 7.34395   1
   5   2   2 42.7517 4.86171   1
   5  -2   2 50.3390 4.84043   1
  -5  -2  -2 48.2713 5.08381   1
  -5   2  -2 50.0453 4.51936   1
   5  -2   3 63.4985 8.17444   1
  -5   2  -3 55.5070 4.80961   1
   5   2   3 58.8461 5.84743   1
   5  -2   3 55.1032 5.22977   1
  -5  -2  -3 54.4519 5.58209   1
  -5  -2  -4 12.8211 2.72096   1
   5   2   4 18.5699 5.81370   1
   5  -2   4 12.3483 5.12839   1
  -5   2  -4 15.9669 2.84663   1
   5   2   4 13.0892 3.24563   1
   5  -2   4 14.6832 2.91119   1
   5   2   5 116.735 12.8382   1
  -5  -2  -5 106.183 7.87422   1
  -5   2  -5 113.248 7.33737   1
   5   2   5 100.003 7.71108   1
   5  -2   5 104.186 7.50758   1
   5  -2   5 112.598 12.0615   1
   5  -2   6 101.351 12.4409   1
   5   2   6 114.798 13.2910   1
  -5  -2  -6 102.070 7.67403   1
   5   2   6 89.8653 7.64369   1
   5  -2   6 93.5331 7.32799   1
  -5  -2  -7 2.16258 2.34837   1
   5  -2   7 5.37163 5.29950   1
   5  -2   7 0.68022 1.85886   1
   5   2   7 5.91991 5.74803   1
   5   2   7 1.43718 2.12752   1
   5   2   8 43.6230 9.62851   1
   5  -2   8 56.6390 11.4061   1
   5   2   8 55.8133 6.45056   1
  -5  -2  -8 60.0301 6.26783   1
   5  -2   8 52.8199 5.90597   1
   5   2   9 6.47777 3.44489   1
   5   2   9 15.6830 8.63293   1
   5  -2   9 6.85916 2.89193   1
   5  -2   9 0.68635 5.24165   1
   5   2  10-1.05420 6.41387   1
   5   2  10-1.95303 2.54983   1
   5  -2  10 0.48039 5.54989   1
   5  -2  10 9.48919 3.39905   1
   5   2  11-1.54540 3.09179   1
   5   2  11 4.68304 7.78762   1
   5  -2  11 7.12128 7.13642   1
   5  -2  11 3.99965 3.88296   1
   5   2  12-4.42173 8.30042   1
   5  -2  12 7.44732 3.42573   1
   5   2  12 2.10633 2.92247   1
   5   2  13 18.0911 5.17711   1
   5   2  13 22.0187 10.8500   1
   5  -2  13 40.6924 14.5513   1
   5  -2  13 27.2898 6.28220   1
   5   2  14 4.09593 3.39050   1
   5   2  14 7.75194 10.6492   1
   5  -2  14 3.99196 8.88690   1
   5  -2  14 7.70134 4.05046   1
  -5   3  17 7.77347 7.73120   1
  -5  -3  17 2.59046 5.44440   1
   5   3 -17 15.3894 15.0549   1
  -5   3  16 3.94921 5.85643   1
  -5  -3  16 4.56818 4.72564   1
   5  -3 -16 15.9131 8.52835   1
  -5   3  15 9.67759 5.85793   1
  -5  -3  15 10.9297 5.84454   1
   5  -3 -15 17.8725 8.04171   1
   5   3 -15 16.6731 11.0759   1
  -5   3  14 10.7918 4.61929   1
  -5  -3  14 9.95599 4.85941   1
   5  -3 -14 11.5129 8.80840   1
   5   3 -14 17.9253 10.6507   1
  -5   3  13 0.60786 3.89295   1
  -5  -3  13 1.15064 3.71990   1
   5  -3 -13-0.24504 7.32349   1
   5   3 -13-3.46531 6.38313   1
  -5   3  12 18.8673 5.58849   1
  -5  -3  12 15.4899 5.01172   1
   5  -3 -12 43.3849 10.0808   1
   5   3 -12 19.0751 8.15378   1
  -5   3  11 3.66877 3.12002   1
  -5  -3  11-1.35767 3.17020   1
   5  -3 -11-5.81990 5.48164   1
   5   3 -11-4.40774 6.11356   1
  -5   3  10 36.8153 5.95518   1
  -5  -3  10 40.3772 6.70056   1
   5  -3 -10 55.9469 9.24549   1
   5   3 -10 32.9328 8.49396   1
   5   3  -9 101.176 12.6400   1
  -5   3   9 99.8950 8.65431   1
  -5  -3   9 96.6091 9.90439   1
   5  -3  -9 112.912 12.1158   1
   5  -3  -8 143.310 12.4305   1
   5   3  -8 152.358 14.2315   1
  -5  -3   8 143.523 10.8543   1
  -5   3   8 138.342 9.31917   1
  -5   3   7 6.93055 2.40851   1
  -5  -3   7 7.09102 2.90067   1
   5  -3  -7 11.5489 3.79606   1
   5   3  -7 9.63704 4.39709   1
   5   3  -6 17.0301 4.70273   1
  -5   3   6 18.7875 3.26261   1
  -5  -3   6 12.7868 3.52847   1
   5  -3  -6 8.94002 2.79150   1
  -5  -3   5 25.1963 4.54577   1
   5   3  -5 32.1074 6.17237   1
  -5   3   5 21.5199 3.17958   1
   5  -3  -5 25.3675 4.86360   1
  -5   3   4 80.5662 5.49920   1
   5   3  -4 84.3188 8.27039   1
   5  -3  -4 84.0902 7.14203   1
  -5  -3   4 85.8033 7.28228   1
  -5  -3   3 29.6456 4.26879   1
  -5   3   3 30.1967 3.41991   1
   5   3  -3 32.5151 5.11254   1
   5  -3  -3 28.9663 3.98348   1
  -5  -3   2 43.3413 4.89300   1
  -5   3   2 44.3579 3.89585   1
   5  -3  -2 40.4325 4.26583   1
   5   3  -2 36.7148 5.29786   1
  -5  -3   1 40.8989 4.74617   1
  -5   3   1 34.7068 3.42766   1
   5  -3  -1 32.1689 3.95632   1
   5   3  -1 38.7845 5.15671   1
  -5   3   0 6.67407 1.85690   1
   5   3   0 1.39540 2.15236   1
  -5  -3   0 4.54030 2.70267   1
   5  -3   0 5.32316 1.78567   1
   5  -3   1 4.73312 1.95447   1
  -5  -3  -1 7.84606 2.63314   1
   5  -3   1 14.3265 4.67453   1
  -5   3  -1 5.88857 1.83866   1
   5   3   1 5.69990 2.30773   1
   5   3   2 7.24512 2.34643   1
   5  -3   2 7.89638 4.49389   1
   5  -3   2 8.78372 2.30795   1
  -5  -3  -2 8.77541 2.39207   1
  -5   3  -2 9.65126 2.08698   1
   5   3   3 26.0247 3.99152   1
   5  -3   3 42.2786 7.27309   1
   5  -3   3 24.9845 3.64299   1
  -5   3  -3 27.4075 3.49164   1
  -5  -3  -3 25.4258 3.89984   1
   5   3   4 7.89495 5.02654   1
  -5  -3  -4 2.11474 1.55835   1
   5  -3   4-0.59078 3.76321   1
   5  -3   4 0.86760 1.65230   1
   5   3   4 1.85985 1.57705   1
   5   3   5-7.89720 5.46662   1
   5  -3   5 1.69903 4.87613   1
   5   3   5 6.80119 2.53283   1
  -5  -3  -5 1.59349 1.52929   1
   5  -3   5 2.79809 1.98266   1
   5  -3   6 3.40990 5.35137   1
  -5  -3  -6 2.56211 1.93584   1
   5   3   6 2.52998 2.19898   1
   5   3   6 13.4847 6.45819   1
   5  -3   6 6.41655 2.38178   1
   5  -3   7-1.14685 1.83347   1
   5   3   7 4.37474 5.11802   1
   5  -3   7 2.86668 6.78126   1
   5   3   7 3.16576 2.27379   1
  -5  -3  -7-1.53676 2.32834   1
   5  -3   8 11.3391 2.95297   1
   5   3   8 2.61863 7.06199   1
   5  -3   8 10.2297 6.03290   1
   5   3   8 9.87516 3.20701   1
   5  -3   9 13.8507 3.50633   1
   5   3   9 6.26398 7.27241   1
   5  -3   9 23.2548 8.52822   1
   5   3   9 4.93774 2.59872   1
   5  -3  10 14.9073 4.12365   1
   5   3  10 7.20718 6.73818   1
   5  -3  10-1.01318 7.34941   1
   5   3  10 9.79212 3.60534   1
   5   3  11 3.48006 2.95736   1
   5  -3  11 11.0695 3.92943   1
   5   3  11-3.27667 9.35647   1
   5  -3  11-5.83995 8.08635   1
   5   3  12 1.85216 3.44937   1
   5  -3  12 3.58869 3.31964   1
   5  -3  12 3.82454 7.50408   1
   5  -4 -16 3.79687 9.27137   1
  -5   4  15 2.03977 5.25494   1
  -5  -4  15 4.83802 3.96021   1
   5  -4 -15 21.3958 10.9390   1
   5   4 -15 13.9680 12.2667   1
  -5   4  14 19.7375 6.55367   1
  -5  -4  14 22.9964 7.58260   1
   5  -4 -14 31.2067 10.8289   1
   5   4 -14 26.5147 11.7246   1
  -5   4  13 19.8417 5.68504   1
   5  -4 -13 45.4150 11.1767   1
   5   4 -13 51.7652 14.7999   1
  -5  -4  13 24.9105 6.31370   1
  -5  -4  12 7.62792 5.23071   1
  -5   4  12 2.75755 3.51576   1
   5  -4 -12 10.3170 6.92201   1
   5   4 -12-6.97647 9.10182   1
   5  -4 -11 198.484 17.9367   1
   5   4 -11 222.119 21.5579   1
  -5   4  11 171.279 11.8689   1
  -5  -4  11 174.755 13.9533   1
  -5   4  10 24.0940 5.08297   1
  -5  -4  10 23.9664 5.12880   1
   5  -4 -10 18.6716 6.75107   1
   5   4 -10 27.8869 8.18330   1
  -5   4   9 20.0705 4.07085   1
  -5  -4   9 22.2879 4.73367   1
   5  -4  -9 33.7154 7.67885   1
   5   4  -9 22.2954 7.57604   1
  -5  -4   8 29.2251 5.04008   1
   5  -4  -8 39.8843 7.22294   1
  -5   4   8 37.3411 4.73374   1
   5   4  -8 39.9340 8.76444   1
   5  -4  -7 40.8655 7.35852   1
  -5  -4   7 33.9900 5.59563   1
  -5   4   7 39.0433 4.57089   1
   5   4  -7 38.2032 7.65877   1
   5  -4  -6 15.3318 4.20559   1
  -5  -4   6 22.9473 4.47147   1
  -5   4   6 13.7484 2.66850   1
   5   4  -6 20.7222 5.88448   1
  -5   4   5 49.2779 3.98123   1
   5   4  -5 48.4256 7.64661   1
   5  -4  -5 38.3150 5.11428   1
  -5  -4   5 45.0309 5.52586   1
  -5  -4   4 10.5516 3.05647   1
   5   4  -4 8.96008 3.36284   1
  -5   4   4 8.83987 1.86461   1
   5  -4  -4 9.18429 2.70680   1
   5   4  -3 15.7421 4.60628   1
  -5  -4   3 7.33357 2.42768   1
  -5   4   3 9.22281 1.61540   1
   5  -4  -3 8.38132 2.40525   1
   5  -4  -2 11.3701 2.99734   1
   5   4  -2 4.31478 2.49962   1
  -5   4   2 7.40511 1.60226   1
  -5  -4   2 10.1024 2.60372   1
   5  -4  -1 53.4364 4.65310   1
   5  -4  -1 68.6974 6.31404   1
  -5  -4   1 57.9221 5.58888   1
   5   4  -1 55.1405 6.43490   1
  -5   4   1 49.2057 3.28807   1
   5  -4   0 8.23310 3.13091   1
   5  -4   0 10.1938 2.46261   1
   5   4   0 9.23348 2.98146   1
  -5   4   0 7.82744 1.72203   1
  -5  -4   0 7.40854 2.53928   1
  -5  -4  -1 3.86082 2.12203   1
   5  -4   1-0.56112 3.37587   1
   5   4   1 4.13409 2.93058   1
   5  -4   1 2.94977 1.73941   1
   5  -4   2 28.9175 5.68455   1
  -5  -4  -2 21.3009 3.63938   1
   5   4   2 18.5828 3.83339   1
   5  -4   2 18.9312 3.10513   1
  -5  -4  -3 0.80367 1.76038   1
   5   4   3-3.02064 3.87874   1
   5  -4   3 2.07873 1.76131   1
   5  -4   3-4.89286 4.71687   1
   5   4   3 2.45810 1.89693   1
   5   4   4 128.350 9.48372   1
   5   4   4 137.645 13.9636   1
  -5  -4  -4 142.219 8.79593   1
   5  -4   4 127.420 7.82946   1
   5  -4   4 122.459 12.1401   1
   5   4   5 17.0445 3.96646   1
   5   4   5 6.24919 5.28432   1
  -5  -4  -5 12.7494 3.15737   1
   5  -4   5 12.0754 6.16163   1
   5  -4   5 13.4237 3.48694   1
  -5  -4  -6 4.10204 2.30803   1
   5   4   6 3.71851 2.98703   1
   5  -4   6-2.01065 4.32747   1
   5   4   6 2.38126 5.81352   1
   5  -4   6 5.75836 2.30206   1
   5   4   7 43.5454 5.82529   1
   5   4   7 47.8061 11.0267   1
   5  -4   7 54.6731 10.8597   1
   5  -4   7 52.0149 6.16440   1
   5   4   8 8.87483 6.75827   1
   5  -4   8 8.07027 6.81538   1
   5   4   8 8.26273 3.78634   1
   5  -4   8 1.89801 2.23128   1
   5  -4   9 0.23536 2.44896   1
   5   4   9 2.34441 2.66276   1
   5   4  10 6.17954 9.42249   1
   5   4  10 0.84893 3.10378   1
   5   4  11 15.8104 10.5246   1
   5  -4  11 6.19300 9.83147   1
  -5   5  13 9.72760 3.83049   1
  -5  -5  13 7.77692 4.90248   1
   5   5 -13 5.08857 8.53275   1
  -5   5  12 1.24416 3.23616   1
  -5  -5  12 3.00649 3.74685   1
   5  -5 -11 10.7386 6.38250   1
   5  -5 -10 20.6505 5.90889   1
  -5   5  10 13.0650 3.67836   1
  -5  -5  10 10.3442 4.10995   1
   5   5 -10 28.6778 8.75420   1
   5  -5  -9 7.30700 3.95736   1
  -5   5   9 7.88426 2.69922   1
  -5  -5   9 6.74913 2.80139   1
   5   5  -9 22.9902 8.64391   1
   5  -5  -8 2.34253 3.50490   1
  -5  -5   8-0.35358 2.91474   1
  -5   5   8 0.88324 1.54858   1
  -5   5   7 4.98157 1.68429   1
   5  -5  -7 4.85047 3.04126   1
  -5  -5   7 3.96263 3.16628   1
   5  -5  -6 9.03406 2.62861   1
  -5   5   6 6.12535 1.20085   1
   5   5  -6 8.50154 4.81376   1
  -5  -5   6 5.93640 2.30120   1
  -5  -5   5 1.60359 2.44024   1
   5   5  -5 1.04899 3.70797   1
  -5  -5   4 1.02633 2.48741   1
   5   5  -4-2.49705 3.34675   1
  -5  -5   3 128.781 8.24173   1
   5   5  -3 120.393 10.6259   1
   5   5  -2 58.1609 7.59951   1
  -5  -5   2 53.8532 5.45360   1
   5   5  -1 118.046 9.72759   1
  -5  -5   1 123.493 8.05019   1
   5  -5   0 2.64193 1.18197   1
  -5  -5   0 3.47400 2.50536   1
   5  -5   0-1.50694 1.45802   1
   5   5   0 6.70929 3.73555   1
   5   5   1 5.30210 3.83701   1
   5  -5   1 1.28352 1.19569   1
   5   5   1-0.99948 2.38631   1
   5  -5   1-1.48968 2.13057   1
  -5  -5  -1 0.31984 1.77765   1
  -5  -5  -2 12.6458 3.09041   1
   5   5   2 12.9268 5.06161   1
   5  -5   2 7.08030 2.01902   1
   5  -5   2 9.01043 4.04682   1
   5   5   2 15.1966 4.05298   1
  -5  -5  -3 15.4109 3.48231   1
   5   5   3 22.1485 7.50403   1
   5  -5   3 16.2593 4.59817   1
   5   5   3 19.1538 4.90064   1
   5  -5   3 9.08501 2.15397   1
  -5  -5  -4 3.08013 2.26033   1
   5   5   4-0.17957 4.90885   1
   5  -5   4 3.32942 4.21824   1
   5   5   4-1.28539 3.05475   1
   5  -5   4 2.35099 2.17230   1
   5  -5   5 0.60292 1.98500   1
   5   5   5-4.62201 5.92954   1
   5  -5   5 1.74801 5.74394   1
   5   5   5 2.36021 2.38522   1
   5   5   6 3.65544 3.24657   1
   5  -5   6 3.63429 5.56581   1
   5   5   7 35.3473 5.82679   1
   5   5   7 43.6274 11.6566   1
   5  -5   7 37.4137 5.30295   1
   5  -5   7 17.6969 7.50033   1
   5   5   8 7.08972 8.75946   1
   5  -5   8 7.23540 6.30129   1
   5  -5   8 0.23327 2.65783   1
   5   5   9 19.3802 5.47533   1
   5   5   9 27.9947 12.3394   1
   5  -5   9 4.52272 7.32315   1
   5  -5   9 15.8944 4.02847   1
  -5  -6   8 7.71153 3.59463   1
  -5  -6   7 3.95943 3.59376   1
   5   6  -7 0.30538 6.36137   1
   5   6  -6 13.3369 7.13770   1
  -5  -6   5 2.80357 2.66814   1
   5   6  -5 5.19414 7.25641   1
  -5  -6   4 0.84458 2.22914   1
   5   6  -3 6.28001 4.47869   1
  -5  -6   3 15.3007 2.95938   1
   5   6  -2 2.49836 4.24623   1
  -5  -6   2 5.67263 2.17686   1
  -5  -6   1 11.0096 3.00421   1
   5   6  -1 10.7125 4.64038   1
   5   6   0 0.02142 3.49887   1
   5   6   0 4.77329 4.87590   1
   5   6   1 6.62589 4.07060   1
   5   6   1 0.91714 5.29716   1
  -5  -6  -1 2.38536 2.09228   1
  -5  -6  -2 10.7109 2.77892   1
   5   6   2 11.1559 4.04882   1
   5   6   2 11.2903 6.09746   1
   5   6   3 4.80253 3.38430   1
   5  -6   4 1.48413 1.53359   1
   5  -6   4 1.84891 2.37318   1
   6   0 -19 3.37045 10.6950   1
  -6   0  18 9.01507 6.48401   1
  -6   0  17-9.11720 6.26866   1
   6   0 -17 15.6710 12.0383   1
  -6   0  16-0.78296 5.43067   1
   6   0 -16 1.32657 7.74233   1
  -6   0  15 3.17624 4.02651   1
   6   0 -15-0.37974 6.57797   1
  -6   0  14 17.8373 5.61244   1
   6   0 -14 15.0290 7.76834   1
  -6   0  13 0.27169 3.84849   1
   6   0 -13-4.63093 5.93164   1
  -6   0  12 34.8496 7.06532   1
   6   0 -12 48.7766 10.3084   1
  -6   0  11-1.54241 2.90769   1
   6   0 -11-3.82106 4.46812   1
  -6   0  10 23.0358 5.21798   1
   6   0 -10 22.4103 6.42781   1
  -6   0   9-1.61629 2.60898   1
   6   0  -9 1.90674 3.75637   1
  -6   0   8 77.3576 7.98362   1
   6   0  -8 74.0918 9.29415   1
   6   0  -7 3.61663 2.91314   1
  -6   0   7 0.73399 1.96828   1
   6   0  -6 28.9926 5.71335   1
  -6   0   6 26.5862 4.76182   1
   6   0  -5-2.13780 2.61254   1
  -6   0   5-2.12406 1.86211   1
   6   0  -4-0.80086 1.82590   1
  -6   0   4 3.38524 2.53758   1
  -6   0   3 2.44068 1.59054   1
   6   0  -3-2.18229 1.85563   1
  -6   0   2-0.66388 1.90879   1
   6   0  -2 1.31782 1.70142   1
  -6   0   1 3.07532 2.18244   1
   6   0  -1 1.96308 1.56676   1
   6   0   0 7.48847 2.52579   1
  -6   0   0 9.13274 2.92501   1
  -6   0  -1-1.54163 1.89873   1
   6   0   1-1.07258 1.76004   1
  -6   0  -2 2.66400 2.05773   1
   6   0   2 2.22913 1.91628   1
   6   0   3 1.11869 1.66610   1
  -6   0  -3 1.55939 1.90190   1
  -6   0  -4-1.40863 1.90921   1
   6   0   4 0.44151 1.71010   1
  -6   0  -5 6.47487 2.48576   1
   6   0   5 0.11590 1.89954   1
   6   0   5-0.32886 3.82550   1
  -6   0  -6 6.92294 2.74645   1
   6   0   6 2.59272 5.59506   1
   6   0   6 4.71320 2.55516   1
  -6   0  -7 7.01203 2.68396   1
   6   0   7 0.42979 2.01426   1
   6   0   7 0.97206 5.91195   1
   6   0   8-1.94908 2.61453   1
   6   0   8-5.35253 5.68573   1
  -6   0  -8-2.76987 2.61942   1
   6   0   9-0.21288 2.13781   1
   6   0   9 2.89413 7.06689   1
   6   0  10 7.11901 7.31216   1
   6   0  10 2.78276 2.71539   1
   6   0  11 4.66969 3.34911   1
   6   0  11 10.9808 8.99212   1
   6   0  12 13.4080 4.74947   1
   6   0  12 8.87268 9.45394   1
   6   0  13 6.47801 3.86270   1
   6   0  13 1.03505 9.59972   1
   6   0  14 8.67673 4.55551   1
  -6  -1  19 8.14592 6.93817   1
  -6   1  19 3.37555 6.40556   1
   6   1 -19 3.78797 11.3686   1
  -6   1  18 45.3073 11.6079   1
  -6  -1  18 42.6471 10.8120   1
   6  -1 -18 46.4402 15.3493   1
   6   1 -18 62.0017 17.9777   1
  -6  -1  17 3.77528 5.05917   1
   6  -1 -17-12.8472 11.2508   1
   6   1 -17 15.6563 14.2072   1
  -6   1  17-9.14160 6.28191   1
  -6  -1  16 43.3943 10.4361   1
   6  -1 -16 44.3603 14.8366   1
  -6   1  16 40.6655 9.01079   1
   6   1 -16 36.4125 12.6923   1
  -6   1  15 5.43290 5.00004   1
  -6  -1  15 15.4407 5.99854   1
   6   1 -15 7.70919 7.95165   1
  -6   1  14-0.42486 4.60049   1
  -6  -1  14 6.09388 5.88969   1
   6  -1 -14 1.90786 5.39760   1
   6   1 -14-0.70926 5.71788   1
  -6   1  13 2.46389 3.30204   1
  -6  -1  13 12.8094 5.75618   1
   6  -1 -13 11.4533 7.38290   1
   6   1 -13 11.3802 6.81964   1
  -6   1  12 7.31593 3.78298   1
  -6  -1  12 6.60566 3.46160   1
   6  -1 -12 9.28973 6.45826   1
   6   1 -12 2.25132 4.68277   1
  -6   1  11 17.0084 4.50922   1
  -6  -1  11 15.2797 5.25478   1
   6  -1 -11 9.59795 6.45419   1
   6   1 -11 16.5609 5.47822   1
  -6   1  10 10.8800 4.37125   1
  -6  -1  10 10.7232 3.76625   1
   6  -1 -10 8.32011 5.35054   1
   6   1 -10 13.6853 6.06606   1
   6   1  -9 37.9725 8.23275   1
  -6   1   9 33.5111 5.71221   1
  -6  -1   9 25.5988 5.17228   1
   6  -1  -9 24.4539 6.26460   1
   6  -1  -8 17.3551 5.82173   1
   6   1  -8 16.9414 5.81471   1
  -6   1   8 12.4872 3.57579   1
  -6  -1   8 14.8257 3.99237   1
   6  -1  -7 39.4071 6.74294   1
  -6   1   7 33.9781 5.31381   1
  -6  -1   7 44.6151 6.13721   1
   6   1  -7 41.4227 6.92646   1
   6  -1  -6 43.7893 6.72020   1
   6   1  -6 45.6023 6.44159   1
  -6   1   6 47.0625 5.93391   1
  -6  -1   6 46.5776 6.19126   1
   6   1  -5 5.56288 3.11293   1
  -6  -1   5 11.5940 3.17736   1
  -6   1   5 9.42236 3.11430   1
   6  -1  -5 6.41190 2.61415   1
   6  -1  -4 6.13875 2.96674   1
   6   1  -4 1.51945 1.98493   1
  -6  -1   4 2.72703 2.03743   1
  -6   1   4 0.70365 1.69334   1
  -6  -1   3 0.29897 1.70998   1
  -6   1   3 4.28524 2.48216   1
   6  -1  -3-0.36644 1.84965   1
   6   1  -3 3.94248 2.48127   1
  -6  -1   2 298.658 13.0327   1
  -6   1   2 296.979 12.4342   1
   6   1  -2 293.779 13.7310   1
   6  -1  -2 274.954 12.5493   1
  -6  -1   1 172.306 10.0106   1
  -6   1   1 168.535 9.16377   1
   6   1  -1 166.372 9.95779   1
   6  -1  -1 160.190 9.52774   1
   6   1   0 96.5352 7.54392   1
   6  -1   0 95.7895 7.18501   1
  -6  -1   0 110.782 7.93665   1
  -6   1   0 117.647 7.83234   1
  -6   1  -1 23.2102 3.53766   1
   6  -1   1 18.9062 3.88619   1
   6   1   1 19.4225 3.70566   1
  -6  -1  -1 24.2944 4.08531   1
   6   1   2 35.6334 4.89299   1
   6  -1   2 34.9924 4.50735   1
  -6  -1  -2 42.5396 5.11290   1
  -6   1  -2 41.5077 4.86494   1
  -6  -1  -3 2.81441 1.55231   1
   6   1   3 2.92822 1.49498   1
   6  -1   3 3.59501 2.35094   1
  -6   1  -3 4.25549 2.07292   1
   6  -1   4 2.46267 4.13413   1
  -6   1  -4 4.51633 2.27615   1
   6   1   4 5.39134 2.40005   1
   6  -1   4 6.73551 2.71027   1
  -6  -1  -4 5.57447 2.42779   1
   6   1   5 0.03763 4.63204   1
   6  -1   5-4.34145 4.03264   1
  -6  -1  -5 0.98473 1.61420   1
   6   1   5-1.70028 1.99225   1
  -6   1  -5 3.32722 2.14990   1
   6  -1   5 5.45217 2.40777   1
   6   1   6 4.97282 4.68055   1
   6  -1   6 12.5700 5.68593   1
  -6   1  -6 6.03948 2.54290   1
   6   1   6 7.29982 3.15139   1
  -6  -1  -6 13.6851 3.46551   1
   6  -1   6 7.54784 2.62888   1
  -6   1  -7 10.1379 2.81002   1
   6  -1   7 12.9063 3.46120   1
   6   1   7 15.4854 7.77909   1
   6  -1   7 22.2534 6.97274   1
  -6  -1  -7 15.5746 3.88418   1
   6   1   7 24.8299 4.77604   1
   6   1   8 100.161 14.8102   1
   6  -1   8 107.437 14.6893   1
   6   1   8 83.3140 8.16179   1
   6  -1   8 90.6542 8.49945   1
  -6  -1  -8 94.4321 8.45328   1
   6   1   9 10.7561 4.01085   1
   6  -1   9 3.93496 3.52040   1
   6  -1   9 4.92143 6.82783   1
   6   1   9 4.54068 7.34470   1
   6   1  10 6.33286 2.79857   1
   6  -1  10 12.6982 3.95591   1
   6  -1  10 12.5694 8.02700   1
   6   1  11 7.72001 3.51079   1
   6   1  11-6.71051 7.27917   1
   6  -1  11 6.14481 3.70109   1
   6  -1  11-5.26836 7.81560   1
   6   1  12 1.96781 3.44735   1
   6  -1  12 4.63788 3.79303   1
   6   1  12 11.1858 8.96058   1
   6  -1  12-0.95692 7.74286   1
   6  -1  13 9.40408 4.97678   1
   6   1  13 11.5378 12.0965   1
   6  -1  13 5.66871 10.5354   1
   6   1  13 3.64792 4.73334   1
   6  -1  14 14.1276 5.16107   1
   6  -1  14 1.57830 9.54776   1
  -6   2  17 7.26132 6.65144   1
   6  -2 -17 6.33169 9.89742   1
  -6   2  16 29.0080 8.21410   1
  -6  -2  16 21.5056 7.97365   1
   6  -2 -16 31.5142 11.4575   1
   6   2 -16 32.4497 14.4249   1
  -6  -2  15 11.5847 5.55591   1
  -6   2  15 9.22670 4.28532   1
   6  -2 -15 2.35032 8.54843   1
   6   2 -15 12.1248 10.1685   1
  -6   2  14 28.2431 6.30657   1
  -6  -2  14 23.3208 6.26759   1
   6  -2 -14 28.8994 10.3713   1
   6   2 -14 29.0488 10.9676   1
  -6   2  13 4.72151 4.75910   1
  -6  -2  13-2.00462 4.70410   1
   6  -2 -13 1.44787 6.22130   1
   6   2 -13-6.42947 7.63261   1
   6  -2 -12 83.2869 13.5088   1
   6   2 -12 98.5520 13.8179   1
  -6   2  12 74.8001 9.35260   1
  -6  -2  12 84.2829 10.6093   1
  -6  -2  11 25.2350 5.91311   1
  -6   2  11 20.0520 4.92463   1
   6  -2 -11 22.7174 7.65982   1
   6   2 -11 33.4218 9.79468   1
   6  -2 -10 116.006 13.0394   1
   6   2 -10 145.918 14.9844   1
  -6   2  10 116.033 10.2832   1
  -6  -2  10 128.174 11.4155   1
   6  -2  -9 166.048 14.7166   1
   6   2  -9 170.438 15.4939   1
  -6   2   9 158.600 11.4170   1
  -6  -2   9 155.057 12.1827   1
   6  -2  -8 127.046 11.9168   1
   6   2  -8 129.111 13.2061   1
  -6   2   8 114.787 9.19533   1
  -6  -2   8 128.011 10.5086   1
   6  -2  -7 24.4693 5.60840   1
   6   2  -7 28.5438 6.77692   1
  -6   2   7 21.7108 3.93794   1
  -6  -2   7 28.8498 5.32014   1
   6   2  -6 4.00366 3.43113   1
  -6  -2   6 8.23089 3.53368   1
  -6   2   6 3.62798 2.21257   1
   6  -2  -6 3.22752 3.17727   1
   6  -2  -5 6.93089 2.87348   1
   6   2  -5 4.78332 2.96591   1
  -6  -2   5 1.25217 1.81911   1
  -6   2   5 5.67761 2.41828   1
  -6   2   4 35.7119 4.50391   1
   6   2  -4 29.2594 4.97811   1
   6  -2  -4 33.5460 5.07027   1
  -6  -2   4 25.3374 4.25755   1
  -6  -2   3 2.81867 2.57663   1
   6  -2  -3-0.15428 1.80865   1
   6   2  -3 2.31934 2.02747   1
  -6   2   3 3.80596 2.30014   1
  -6  -2   2 40.2858 5.02922   1
  -6   2   2 36.8228 4.28567   1
   6  -2  -2 33.6103 4.56304   1
   6   2  -2 39.3322 5.43882   1
  -6  -2   1 17.3334 3.53903   1
  -6   2   1 17.2588 2.91295   1
   6   2  -1 15.0838 3.18015   1
   6  -2  -1 19.2522 3.55167   1
  -6  -2   0 53.8777 5.84818   1
  -6   2   0 57.0587 5.21752   1
   6   2   0 53.8130 6.07113   1
   6  -2   0 46.8761 5.23115   1
   6   2   1 104.279 8.09182   1
   6  -2   1 102.061 7.45286   1
  -6  -2  -1 106.836 8.08003   1
  -6   2  -1 116.251 7.27348   1
   6   2   2 75.2471 6.99366   1
   6  -2   2 72.2601 6.33359   1
  -6  -2  -2 75.0225 6.87411   1
  -6   2  -2 79.4224 6.16678   1
  -6   2  -3 36.1824 4.50668   1
   6  -2   3 39.5422 7.55609   1
   6   2   3 29.5954 4.60079   1
   6  -2   3 34.3240 4.43497   1
  -6  -2  -3 34.1543 4.87993   1
   6   2   4 3.16611 3.81533   1
   6  -2   4 7.62130 5.64812   1
   6   2   4 7.60444 3.02391   1
   6  -2   4 8.08608 2.43383   1
  -6   2  -4 6.90123 2.50125   1
  -6  -2  -4 4.03425 2.21815   1
  -6  -2  -5 42.8358 5.63672   1
   6   2   5 57.8119 9.76413   1
   6  -2   5 44.4644 8.89594   1
  -6   2  -5 48.0395 5.41964   1
   6   2   5 40.0218 5.59444   1
   6  -2   5 43.1359 5.43569   1
  -6   2  -6 133.236 8.88783   1
   6   2   6 129.783 15.3546   1
   6  -2   6 129.999 14.7164   1
  -6  -2  -6 135.258 9.64048   1
   6   2   6 112.729 9.09348   1
   6  -2   6 121.921 9.05330   1
   6  -2   7 1.88989 2.32169   1
   6  -2   7 0.27032 4.90107   1
   6   2   7 4.12013 5.57356   1
  -6  -2  -7 0.18611 1.94404   1
   6   2   7-2.57253 1.98319   1
  -6  -2  -8 19.5607 4.22496   1
   6  -2   8 15.3696 4.11580   1
   6   2   8 26.8018 9.23447   1
   6  -2   8 4.12692 5.85953   1
   6   2   8 16.1782 4.22643   1
   6  -2   9 5.21155 3.43971   1
   6   2   9 5.60853 6.86307   1
   6  -2   9-0.43345 5.76530   1
   6   2   9 3.96636 2.64756   1
   6  -2  10 2.97296 3.01585   1
   6   2  10-0.30672 6.94643   1
   6  -2  10 6.93000 6.22264   1
   6   2  10 7.23034 4.09658   1
   6   2  11 2.63550 3.14570   1
   6  -2  11 9.09162 4.19447   1
   6   2  11 6.13400 7.56331   1
   6  -2  11 2.34625 7.38725   1
   6   2  12 7.49246 4.60825   1
   6  -2  12 8.00682 5.01465   1
   6  -2  12 18.2299 9.71829   1
   6  -2  13 20.8544 6.16848   1
   6   2  13 8.78562 10.9620   1
   6  -2  13 20.7567 9.59335   1
   6   2  13 21.2140 6.06452   1
  -6   3  17 2.82924 7.82056   1
   6  -3 -17 13.5061 11.2491   1
  -6   3  16 0.48143 5.75459   1
  -6  -3  16 7.63442 6.11383   1
  -6   3  15 0.61271 5.02830   1
  -6  -3  15 2.58329 4.95102   1
   6  -3 -15-10.3612 9.20127   1
   6   3 -15 10.0683 11.2987   1
  -6   3  14-0.48682 3.71990   1
  -6  -3  14-0.32872 4.89965   1
   6  -3 -14 14.5469 9.44351   1
   6   3 -14 8.05310 6.94396   1
  -6   3  13 7.12317 3.94555   1
  -6  -3  13 4.87661 4.36598   1
   6  -3 -13 8.20374 8.28696   1
   6   3 -13-3.98340 6.55176   1
  -6   3  12 32.4234 6.24791   1
  -6  -3  12 41.3050 7.98872   1
   6  -3 -12 58.1204 12.6952   1
   6   3 -12 52.2497 12.1089   1
  -6   3  11 58.6508 7.61318   1
  -6  -3  11 52.1803 7.70944   1
   6  -3 -11 63.9251 10.6824   1
   6   3 -11 49.5422 11.1536   1
  -6   3  10 10.2512 4.01027   1
  -6  -3  10 22.7598 6.00331   1
   6  -3 -10 16.8860 6.55431   1
   6   3 -10 8.62739 6.03159   1
  -6   3   9 48.0715 6.24336   1
  -6  -3   9 41.4487 6.70659   1
   6  -3  -9 41.1265 7.60545   1
   6   3  -9 37.6240 8.00889   1
  -6  -3   8 36.8052 6.18865   1
  -6   3   8 36.9700 5.33165   1
   6  -3  -8 33.7522 6.79071   1
   6   3  -8 34.2164 7.20611   1
   6   3  -7 42.1185 7.63951   1
  -6  -3   7 41.6824 6.36768   1
  -6   3   7 40.2353 5.25507   1
   6  -3  -7 31.8748 6.23556   1
   6  -3  -6 72.5769 8.08919   1
   6   3  -6 65.6329 8.79891   1
  -6  -3   6 65.3469 7.10172   1
  -6   3   6 59.0941 5.82376   1
  -6   3   5 1.70533 1.60087   1
   6  -3  -5 0.77755 2.34459   1
   6   3  -5 5.51884 3.77065   1
  -6  -3   5 3.53082 2.50038   1
  -6  -3   4 5.07812 2.74461   1
   6  -3  -4 10.6744 3.56411   1
   6   3  -4 4.64159 3.22235   1
  -6   3   4 6.63221 2.24160   1
  -6  -3   3 32.3897 4.95499   1
  -6   3   3 36.4156 3.95289   1
   6  -3  -3 30.4461 4.64062   1
   6   3  -3 39.0351 5.65077   1
  -6  -3   2 62.1873 6.47939   1
  -6   3   2 58.2450 5.03464   1
   6  -3  -2 52.5131 5.68278   1
   6   3  -2 58.3900 6.57862   1
   6  -3  -1 10.4886 3.14036   1
   6   3  -1 13.4117 3.54170   1
  -6   3   1 19.6654 3.22503   1
  -6  -3   1 22.9584 4.23938   1
  -6  -3   0 51.9121 5.61998   1
  -6   3   0 57.2684 4.99645   1
   6   3   0 58.5096 6.50838   1
   6  -3   0 52.5770 5.53009   1
   6  -3   1 9.57859 2.39848   1
  -6  -3  -1 17.8157 3.68456   1
   6  -3   1 9.29239 3.70555   1
  -6   3  -1 11.6048 2.61099   1
   6   3   1 11.0455 3.20990   1
   6   3   2-0.17898 1.80253   1
   6  -3   2-0.16683 1.59797   1
   6  -3   2 3.43238 4.00276   1
  -6  -3  -2 0.48931 1.64526   1
  -6   3  -2 1.17369 1.77676   1
  -6   3  -3 25.6636 3.39435   1
   6  -3   3 26.2043 6.58538   1
   6  -3   3 23.8347 3.81800   1
   6   3   3 25.0649 4.88845   1
  -6  -3  -3 32.9710 4.94120   1
  -6  -3  -4 13.2264 3.19121   1
  -6   3  -4 10.7935 2.50187   1
   6   3   4 12.4288 5.12314   1
   6   3   4 13.5182 3.64174   1
   6  -3   4 10.4698 2.91210   1
   6  -3   4 15.3284 5.92933   1
   6   3   5 13.4612 7.05386   1
   6  -3   5 5.78387 5.50940   1
   6   3   5 11.7594 3.41067   1
  -6  -3  -5 10.1070 3.21706   1
   6  -3   5 11.1568 3.06003   1
  -6  -3  -6 3.67980 2.58846   1
   6  -3   6-1.97109 4.63441   1
   6   3   6 2.88878 2.34496   1
   6   3   6-1.43799 4.76549   1
   6  -3   6-2.18212 2.44596   1
  -6  -3  -7 1.49843 2.20458   1
   6   3   7 3.50317 5.18468   1
   6   3   7-4.50557 2.76482   1
   6  -3   7-1.78213 2.43176   1
  -6  -3  -8 10.3861 3.77134   1
   6   3   8 5.94153 7.67595   1
   6  -3   8-1.35243 4.94611   1
   6   3   8 5.18387 2.75131   1
   6  -3   8 0.72416 2.67346   1
   6  -3   9 4.78221 3.64137   1
   6  -3   9-2.88115 6.24717   1
   6   3   9 5.89795 3.35483   1
   6   3  10 48.8601 14.0908   1
   6  -3  10 69.6399 14.8576   1
   6   3  10 71.6728 8.61285   1
   6  -3  10 82.0489 8.63265   1
   6  -3  11 1.44797 3.01766   1
   6  -3  11 9.35609 10.7983   1
   6   3  11 7.48426 4.45734   1
   6  -3  12 0.34920 3.90103   1
   6   3  12 0.43813 10.0129   1
   6   3  12 9.25223 4.52106   1
  -6   4  15 9.25940 5.81818   1
  -6  -4  15 34.2304 10.0576   1
  -6   4  14 8.81442 5.65714   1
  -6  -4  14 1.29134 4.94705   1
   6  -4 -14 8.82687 9.79711   1
   6   4 -14 6.37282 10.5824   1
  -6   4  13 13.8157 4.55982   1
  -6  -4  13 20.3755 6.47842   1
   6  -4 -13 26.0670 9.31608   1
   6   4 -13 35.5682 12.1049   1
  -6   4  12 7.44820 4.72448   1
  -6  -4  12 1.03153 3.65226   1
   6  -4 -12-0.44196 6.42531   1
   6   4 -12-5.18752 7.02325   1
   6  -4 -11 87.8951 13.2847   1
  -6   4  11 56.8758 7.45440   1
  -6  -4  11 53.5847 7.89084   1
   6   4 -11 54.9660 11.5454   1
   6  -4 -10 91.5017 13.4054   1
   6   4 -10 107.255 14.4838   1
  -6   4  10 87.7115 8.39768   1
  -6  -4  10 94.5331 9.92234   1
  -6   4   9 10.7731 3.46351   1
  -6  -4   9 6.77895 3.42772   1
   6  -4  -9 15.0342 7.10542   1
   6   4  -9 5.29514 6.21038   1
  -6  -4   8 25.7515 5.53363   1
   6  -4  -8 30.0244 7.27699   1
  -6   4   8 24.6897 4.46708   1
   6   4  -8 19.5189 7.13536   1
   6  -4  -7 14.9981 4.62798   1
  -6  -4   7 19.3966 4.48607   1
  -6   4   7 15.6180 3.12581   1
   6   4  -7 16.3351 5.44647   1
   6   4  -6 8.45599 4.43300   1
  -6   4   6 6.01083 2.13329   1
   6  -4  -6 11.6714 4.30574   1
  -6  -4   6 3.40855 2.89481   1
  -6  -4   5 1.13365 2.54334   1
   6   4  -5-5.95800 4.29008   1
  -6   4   5 2.07360 1.85458   1
   6  -4  -5-0.82499 2.32256   1
   6   4  -4-5.49175 4.41035   1
  -6  -4   4 3.67755 2.96917   1
  -6   4   4 1.69427 1.45723   1
   6  -4  -4 4.68688 2.36686   1
   6  -4  -3-1.95160 2.48959   1
   6   4  -3 5.80487 3.28110   1
  -6  -4   3 7.20214 2.96963   1
  -6   4   3-1.65729 1.45415   1
   6  -4  -2 14.0639 3.39053   1
  -6   4   2 15.1827 2.32958   1
   6   4  -2 13.0119 4.35525   1
  -6  -4   2 18.3024 4.12225   1
   6  -4  -1 3.40652 2.41825   1
   6   4  -1 5.51479 3.61679   1
  -6   4   1 1.70396 1.15898   1
  -6  -4   1 8.61550 3.24142   1
  -6   4   0 41.1529 3.82473   1
   6  -4   0 46.9712 6.71162   1
  -6  -4   0 53.1824 5.94914   1
   6  -4   0 50.5603 5.43873   1
   6   4   0 53.7865 6.70791   1
  -6   4  -1 3.20212 1.64798   1
  -6  -4  -1 0.88482 2.49401   1
   6  -4   1 0.54056 3.73135   1
   6   4   1-0.42738 2.15190   1
   6  -4   1 0.95902 1.75907   1
   6  -4   2 97.7464 10.5020   1
  -6  -4  -2 98.9334 7.88638   1
   6   4   2 92.2303 8.49938   1
   6  -4   2 86.0339 6.75489   1
   6  -4   3 28.7129 4.16166   1
   6   4   3 42.2464 8.35549   1
   6  -4   3 44.5652 7.81035   1
   6   4   3 34.3224 5.46938   1
  -6  -4  -3 41.8666 5.43724   1
   6   4   4 20.3436 4.22199   1
   6   4   4 37.6912 9.96720   1
   6  -4   4 19.7076 4.02056   1
  -6  -4  -4 22.3053 4.20410   1
   6  -4   4 27.6598 7.12220   1
   6   4   5 8.07377 7.38328   1
   6   4   5 0.22671 2.29559   1
   6  -4   5-7.34126 6.14711   1
   6  -4   5 4.16154 2.59684   1
  -6  -4  -5 3.61703 1.86019   1
   6   4   6 33.3033 5.82224   1
   6   4   6 35.4335 9.75088   1
  -6  -4  -6 35.8991 5.28994   1
   6  -4   6 40.4659 9.30439   1
   6  -4   6 31.6070 5.10380   1
   6   4   7 22.4469 10.1154   1
   6   4   7 33.1995 5.60513   1
  -6  -4  -7 34.8105 5.46406   1
   6  -4   7 47.7006 6.22410   1
   6  -4   7 41.5317 10.8051   1
   6   4   8 18.8202 9.97947   1
   6   4   8 16.2041 5.25616   1
   6  -4   8 5.63708 6.13248   1
   6  -4   8 18.9527 4.64642   1
   6   4   9 18.6264 11.1536   1
   6  -4   9 2.84503 7.22171   1
   6   4   9 12.7083 4.73668   1
   6  -4   9 18.0350 4.73554   1
   6   4  10 1.36951 9.36333   1
   6  -4  10 9.14838 11.1596   1
   6   4  10 3.09488 3.75547   1
   6  -4  10 5.35727 4.07800   1
   6  -5 -12 2.65768 6.61761   1
  -6   5  12 4.00770 3.34391   1
  -6  -5  12 16.1385 6.24419   1
  -6   5  11 1.14594 3.14796   1
  -6  -5  11 1.95112 3.70838   1
   6  -5 -10 3.21320 4.66861   1
  -6  -5  10 3.39545 4.15216   1
  -6   5  10 0.38758 2.68087   1
   6  -5  -9 3.38291 4.21566   1
   6   5  -9 3.63970 6.40986   1
  -6   5   9 2.02561 2.46316   1
  -6   5   8 7.54988 2.51487   1
   6  -5  -8 16.1747 5.28272   1
   6   5  -8 5.07581 5.34202   1
  -6  -5   8 14.5272 4.68132   1
  -6   5   7 14.3824 2.48545   1
   6  -5  -7 17.4242 4.63432   1
   6   5  -7 17.6268 5.84106   1
  -6  -5   7 23.5086 5.19015   1
  -6  -5   6 5.11316 2.84293   1
   6  -5  -6 8.97656 3.87746   1
  -6   5   6 7.97229 1.66989   1
   6   5  -6 3.68506 4.76318   1
  -6   5   5-0.74311 0.98011   1
  -6  -5   5 7.00292 2.78258   1
   6  -5  -5 3.58632 2.96827   1
   6   5  -5 0.82861 4.30041   1
   6   5  -4 2.88284 3.49618   1
  -6  -5   4 8.47073 2.87947   1
   6  -5  -4 8.80522 2.75550   1
   6   5  -3 77.6984 9.53842   1
   6  -5  -3 44.9005 4.77534   1
   6  -5  -3 62.9608 5.74302   1
  -6  -5   3 66.0236 6.73778   1
   6   5  -2 14.4404 4.91811   1
   6  -5  -2 9.06588 3.20981   1
  -6  -5   2 15.3330 4.12012   1
   6  -5  -2 6.48072 2.63292   1
   6  -5  -1 68.1678 6.45909   1
   6  -5  -1 60.9694 5.08698   1
   6   5  -1 84.3057 8.64604   1
  -6  -5   1 88.4708 7.80735   1
  -6  -5   0 3.32854 2.55950   1
   6  -5   0 1.05438 1.63039   1
   6   5   0-3.05205 3.16328   1
   6  -5   0-5.48446 3.32633   1
   6  -5   1-0.82616 3.40309   1
   6  -5   1 1.97978 2.06304   1
   6   5   1 3.52451 3.07092   1
  -6  -5  -1 2.67508 1.99275   1
   6  -5   2-1.24689 3.98239   1
   6  -5   2 4.84959 2.48872   1
   6   5   2 6.99844 3.40081   1
  -6  -5  -2-0.11532 2.35627   1
   6   5   3 3.80412 5.27753   1
  -6  -5  -3 1.96448 2.39573   1
   6  -5   3-4.91079 4.15123   1
   6   5   3 3.99718 3.08263   1
   6  -5   3-1.62111 2.23385   1
   6  -5   4 17.1877 6.38690   1
   6   5   4 15.7522 4.78226   1
   6  -5   4 10.8539 3.35968   1
  -6  -5  -4 9.69853 3.00198   1
   6  -5   5 1.23685 2.33080   1
  -6  -5  -5 1.98990 2.05238   1
   6   5   6 2.36209 3.49519   1
   6  -5   6 0.93603 2.41168   1
   6  -5   6 4.47922 5.99296   1
   6   5   7 7.88274 8.03684   1
   6  -5   7 24.9643 4.98486   1
   6   5   7 27.6011 6.02877   1
   6  -5   7 29.7217 8.11648   1
   6   6  -6 11.0620 8.01522   1
  -6  -6   5 8.12607 3.50247   1
   6   6  -5 12.0641 6.28382   1
  -6  -6   4 1.95774 3.07173   1
   6   6  -4 21.4530 6.63228   1
  -6  -6   3 1.45393 2.46817   1
   6   6  -3 6.72155 5.41833   1
   6   6  -2 11.5397 5.65760   1
  -6  -6   2 5.77694 3.04795   1
   6   6  -1 18.2986 5.61248   1
  -6  -6   1 14.7085 3.82430   1
   6   6   0 6.60673 6.67140   1
  -6  -6   0 6.18402 3.28337   1
  -6  -6  -1 2.40163 2.49620   1
   6   6   1 2.01108 6.39887   1
   6   6   1 0.57650 3.68163   1
  -7   0  19 12.7611 7.97171   1
   7   0 -19 9.69764 13.9860   1
   7   0 -18 27.1735 16.9888   1
  -7   0  17-10.3138 6.57834   1
   7   0 -17 5.31181 11.2361   1
  -7   0  16 14.0903 7.29890   1
   7   0 -16-3.60889 8.05118   1
  -7   0  15 4.89766 3.71669   1
   7   0 -15-3.93835 6.03797   1
  -7   0  14 32.3265 7.88422   1
   7   0 -14 46.8075 11.9998   1
  -7   0  13 7.10974 4.70234   1
   7   0 -13 7.48831 6.08293   1
  -7   0  12 31.7804 6.89612   1
   7   0 -12 50.4356 11.6045   1
  -7   0  11-0.38672 3.12421   1
   7   0 -11-4.00142 5.07797   1
  -7   0  10 36.5557 6.53288   1
   7   0 -10 35.8396 8.59726   1
   7   0  -9-6.02953 5.48791   1
  -7   0   9-2.51768 2.32825   1
   7   0  -8 418.619 22.1278   1
  -7   0   8 408.043 18.5528   1
   7   0  -7 0.65104 2.81344   1
  -7   0   7 1.29632 2.72113   1
   7   0  -6 13.8847 4.41625   1
  -7   0   6 7.51531 3.09736   1
   7   0  -5 1.86724 2.23843   1
  -7   0   5 3.50093 2.53901   1
  -7   0   4 27.8260 4.58694   1
   7   0  -4 22.3127 4.54343   1
  -7   0   3-2.28523 2.46816   1
   7   0  -3-0.05756 1.92452   1
  -7   0   2 102.145 8.08886   1
   7   0  -2 101.581 8.34753   1
  -7   0   1 2.75768 3.05946   1
   7   0  -1 1.64013 2.29987   1
   7   0   0 35.5431 5.20136   1
  -7   0   0 40.9332 5.39829   1
  -7   0  -1 0.38520 1.74432   1
   7   0   1 3.59890 2.49600   1
  -7   0  -2 16.4157 4.01610   1
   7   0   2 16.6886 3.86833   1
   7   0   3 1.90977 2.26983   1
  -7   0  -3-0.33197 1.58694   1
   7   0   4 6.30406 6.04691   1
   7   0   4 4.85099 2.89658   1
  -7   0  -4 5.97723 2.65291   1
   7   0   5-0.75685 5.80354   1
  -7   0  -5 2.01104 2.15540   1
   7   0   5-2.49355 2.59610   1
   7   0   6 10.3836 6.32725   1
   7   0   6 10.9772 3.69098   1
  -7   0  -6 11.5032 3.86094   1
   7   0   7 0.98438 5.34895   1
  -7   0  -7 0.67871 2.15320   1
   7   0   7 4.18169 2.53237   1
   7   0   8 74.9603 8.18323   1
  -7   0  -8 73.5913 8.00546   1
   7   0   8 69.6848 12.7628   1
  -7   0  -9-0.87220 2.77943   1
   7   0   9-0.52671 3.04782   1
   7   0  10 4.04379 2.89966   1
   7   0  10 3.03932 7.19793   1
   7   0  11-3.66063 3.30450   1
   7   0  11-5.04327 9.77160   1
   7   0  12 22.7531 5.85786   1
   7   0  12 21.4113 10.3705   1
   7   0  13 1.35528 4.20737   1
  -7   1  19 4.79675 7.25225   1
   7  -1 -19 14.2685 14.2479   1
   7   1 -19 9.51883 14.2749   1
   7  -1 -18 150.831 24.7844   1
  -7   1  18 107.582 15.1206   1
  -7  -1  18 121.709 16.3005   1
   7   1 -18 160.692 27.1781   1
  -7   1  17 10.6516 6.67014   1
  -7  -1  17 0.49282 5.86611   1
   7   1 -17 9.74562 11.2514   1
   7  -1 -16 131.580 20.7049   1
   7   1 -16 133.210 20.8803   1
  -7   1  16 119.170 14.5083   1
  -7  -1  16 104.954 14.1016   1
  -7   1  15 3.26098 4.66885   1
  -7  -1  15 1.31770 4.66571   1
   7  -1 -15 1.20710 6.52883   1
   7   1 -15 4.42894 5.98714   1
  -7   1  14 3.18398 3.29788   1
  -7  -1  14-6.75552 4.48617   1
   7  -1 -14 2.19239 7.17387   1
   7   1 -14 8.66393 6.96589   1
  -7   1  13 10.8134 4.96560   1
  -7  -1  13 8.70319 4.89788   1
   7  -1 -13 8.41735 7.29760   1
   7   1 -13 12.8915 8.35958   1
  -7  -1  12 51.5306 7.87466   1
  -7   1  12 46.0861 7.74034   1
   7  -1 -12 48.7593 11.2350   1
   7   1 -12 47.8279 11.1137   1
  -7   1  11 0.51167 2.80514   1
  -7  -1  11-0.97367 3.15160   1
   7  -1 -11 5.69898 4.27656   1
   7   1 -11 7.24276 4.72110   1
   7   1 -10 5.18863 3.72632   1
  -7   1  10 11.3794 4.59698   1
  -7  -1  10 10.2838 3.77249   1
   7  -1 -10 10.1243 5.44522   1
   7  -1  -9 61.6674 9.29314   1
   7   1  -9 76.4575 11.2403   1
  -7   1   9 72.3821 8.25588   1
  -7  -1   9 52.5611 7.17204   1
   7  -1  -8 18.6068 5.29565   1
   7   1  -8 26.0161 6.82537   1
  -7   1   8 22.1439 4.65245   1
  -7  -1   8 21.2703 4.92070   1
   7  -1  -7 55.0460 7.95385   1
   7   1  -7 51.1478 7.90610   1
  -7  -1   7 55.1375 6.82032   1
  -7   1   7 55.6378 7.00976   1
   7  -1  -6 129.266 11.1323   1
   7   1  -6 139.334 11.8104   1
  -7  -1   6 132.226 10.4117   1
  -7   1   6 131.173 9.74126   1
   7  -1  -5 12.9611 3.78638   1
   7   1  -5 16.8675 4.30982   1
  -7  -1   5 12.8133 3.83166   1
  -7   1   5 15.1950 3.96910   1
  -7  -1   4 16.9855 4.36984   1
  -7   1   4 8.37710 3.24027   1
   7  -1  -4 13.3910 3.63932   1
   7   1  -4 10.4360 3.18468   1
  -7  -1   3 69.8003 7.09822   1
  -7   1   3 65.6666 6.57577   1
   7  -1  -3 54.4759 6.51541   1
   7   1  -3 54.2239 6.43118   1
  -7  -1   2 169.096 10.6653   1
  -7   1   2 161.570 9.72899   1
   7   1  -2 152.347 10.6684   1
   7  -1  -2 150.805 10.1060   1
  -7  -1   1 1.94349 2.42575   1
  -7   1   1 2.01652 2.59786   1
   7   1  -1 3.19623 2.41143   1
   7  -1  -1 5.24144 3.20556   1
   7  -1   0 65.1362 6.60916   1
  -7  -1   0 74.5325 7.58092   1
  -7   1   0 70.8372 6.70209   1
   7   1   0 60.8899 6.73256   1
   7   1   1 40.0435 5.64444   1
   7  -1   1 43.9143 5.75801   1
  -7  -1  -1 51.9423 6.14138   1
  -7   1  -1 49.8940 5.69609   1
  -7  -1  -2-1.29618 1.83027   1
   7   1   2 4.74745 3.36389   1
   7  -1   2-0.06724 2.04007   1
  -7   1  -2 0.06486 1.78439   1
   7   1   3 1.86939 1.82440   1
   7  -1   3-0.03399 1.79078   1
  -7  -1  -3 2.38200 2.34102   1
  -7   1  -3 1.56399 2.01662   1
   7  -1   4 2.32202 3.91424   1
  -7   1  -4 3.00385 2.34608   1
   7   1   4 4.45092 2.59383   1
   7  -1   4 1.89101 2.64333   1
  -7  -1  -4 3.73876 2.84495   1
   7   1   5 19.7232 7.29175   1
  -7  -1  -5 2.49224 2.08714   1
   7  -1   5 6.95591 6.08234   1
   7   1   5 4.81657 2.76079   1
  -7   1  -5 5.89891 2.52642   1
   7  -1   5 4.49516 2.93149   1
   7   1   6-11.4122 7.54433   1
  -7   1  -6 3.30587 2.02133   1
   7  -1   6 12.4514 5.93538   1
   7   1   6 9.86413 3.49839   1
  -7  -1  -6 7.27870 3.05758   1
   7  -1   6 7.46238 3.12649   1
  -7   1  -7-0.79072 1.98633   1
   7   1   7 6.23583 7.46726   1
  -7  -1  -7 0.35225 2.15932   1
   7   1   7-0.26202 2.06072   1
   7  -1   7 0.80031 2.03855   1
   7  -1   8 88.5688 15.2431   1
   7   1   8 69.7658 13.1223   1
  -7  -1  -8 85.2599 8.26553   1
   7   1   8 59.6996 7.61184   1
   7  -1   8 77.6061 8.11929   1
  -7   1  -8 98.0506 8.89465   1
   7  -1   9 3.46542 6.37051   1
   7   1   9 5.88275 7.08720   1
  -7  -1  -9 13.3753 4.18821   1
   7   1   9 10.9682 4.03303   1
   7  -1   9 9.10964 3.87584   1
   7  -1  10 8.09815 3.63664   1
   7   1  10 12.5923 6.90442   1
   7  -1  10 24.5478 10.0344   1
   7   1  10 14.2618 4.54483   1
   7  -1  11-3.06911 3.69849   1
   7   1  11 0.85067 8.14251   1
   7   1  11 3.66992 3.02765   1
   7   1  12 11.7933 5.06551   1
   7  -1  12 13.4922 5.50276   1
   7   1  12 10.3816 9.48244   1
   7  -1  12 3.43946 9.22198   1
   7   1  13 12.8590 5.98917   1
   7  -1  13 13.9333 5.40884   1
   7  -2 -18 34.5484 15.3756   1
   7   2 -18 1.04671 13.1263   1
  -7  -2  17 3.80275 5.79233   1
   7   2 -17 4.56429 10.3005   1
  -7   2  16 20.3620 6.96831   1
  -7  -2  16 21.2786 6.46934   1
   7  -2 -16 24.6506 12.2076   1
   7   2 -16 18.2733 11.9688   1
  -7   2  15 11.8736 5.78952   1
  -7  -2  15 7.67264 5.41457   1
   7  -2 -15 13.6634 6.49648   1
   7   2 -15 30.3127 11.5869   1
  -7   2  14 16.9198 5.88895   1
  -7  -2  14 15.0009 6.04545   1
   7  -2 -14 26.8340 9.38443   1
   7   2 -14 18.9550 9.56822   1
  -7   2  13 30.7154 7.12358   1
  -7  -2  13 31.5694 7.20082   1
   7  -2 -13 30.0845 10.1552   1
   7   2 -13 33.4881 10.2927   1
  -7   2  12 25.7489 6.59643   1
  -7  -2  12 22.0273 6.29809   1
   7  -2 -12 16.8176 6.59669   1
   7   2 -12 42.2939 11.3361   1
  -7   2  11 52.1679 7.65896   1
  -7  -2  11 50.7710 7.92531   1
   7  -2 -11 53.7721 9.95647   1
   7   2 -11 55.5248 10.3424   1
   7  -2 -10 112.039 13.4717   1
   7   2 -10 113.928 13.7435   1
  -7   2  10 109.941 10.0314   1
  -7  -2  10 104.782 10.6398   1
   7  -2  -9 125.344 13.2168   1
   7   2  -9 130.530 14.6314   1
  -7   2   9 131.170 10.7123   1
  -7  -2   9 113.870 11.2562   1
   7  -2  -8 58.4115 8.94647   1
   7   2  -8 55.1657 9.36333   1
  -7   2   8 54.7262 6.87623   1
  -7  -2   8 54.8714 7.40797   1
   7  -2  -7 2.32657 3.63152   1
   7   2  -7 0.03079 3.04013   1
  -7  -2   7 3.49583 2.21052   1
  -7   2   7 5.06874 1.99672   1
   7  -2  -6 5.82852 4.00912   1
   7   2  -6 2.23893 2.68922   1
  -7  -2   6 4.18658 3.02565   1
  -7   2   6 0.48520 1.81830   1
  -7   2   5 6.33815 2.83351   1
   7  -2  -5 5.26137 2.85097   1
   7   2  -5 1.42523 2.64796   1
  -7  -2   5 1.35091 2.90178   1
  -7  -2   4 39.1982 5.71089   1
  -7   2   4 30.9984 4.47471   1
   7  -2  -4 31.1079 5.03740   1
   7   2  -4 29.1013 5.49207   1
  -7  -2   3 63.9087 6.92714   1
  -7   2   3 69.0327 6.57950   1
   7  -2  -3 68.8120 7.32808   1
   7   2  -3 65.7700 7.79093   1
  -7  -2   2 17.9885 4.53598   1
  -7   2   2 19.5192 3.96864   1
   7   2  -2 17.9565 4.83314   1
   7  -2  -2 18.7342 4.55247   1
  -7  -2   1 151.637 10.2360   1
  -7   2   1 138.932 8.69610   1
   7   2  -1 136.423 10.3135   1
   7  -2  -1 128.655 9.21626   1
  -7  -2   0 42.5040 5.57232   1
  -7   2   0 43.3219 5.06570   1
   7   2   0 46.5089 6.41826   1
   7  -2   0 40.1613 5.13996   1
  -7  -2  -1 7.10879 3.13308   1
   7   2   1-1.24294 1.79756   1
   7  -2   1 2.60236 2.44091   1
  -7   2  -1 2.77197 2.04141   1
   7   2   2 79.5310 7.98934   1
   7  -2   2 82.3208 7.40648   1
  -7  -2  -2 90.5844 8.15545   1
  -7   2  -2 91.8578 7.52312   1
  -7   2  -3 7.09140 2.51864   1
   7  -2   3-1.10176 4.30093   1
   7   2   3 0.97210 2.50899   1
   7  -2   3 5.77700 2.58448   1
  -7  -2  -3 5.62570 2.75556   1
   7  -2   4 8.49207 5.02791   1
   7   2   4 9.06965 3.29184   1
   7  -2   4 11.1906 3.25148   1
  -7   2  -4 10.5968 2.78603   1
  -7  -2  -4 10.6429 3.54981   1
   7   2   5 23.6548 8.17364   1
  -7  -2  -5 25.9488 4.96074   1
  -7   2  -5 23.0214 4.10546   1
   7  -2   5 31.7622 8.18997   1
   7   2   5 23.3452 4.78480   1
   7  -2   5 23.4083 4.53775   1
   7  -2   6 76.0559 12.2021   1
  -7  -2  -6 69.2610 7.47803   1
   7   2   6 67.8295 12.0971   1
   7   2   6 64.1364 7.56157   1
  -7   2  -6 74.0293 6.95495   1
   7  -2   6 67.3156 7.29355   1
   7   2   7 22.1880 8.47009   1
  -7  -2  -7 37.3036 5.98326   1
   7  -2   7 46.8251 10.8088   1
   7  -2   7 39.7115 6.03867   1
   7   2   7 21.0161 4.72867   1
  -7   2  -7 36.8465 5.65039   1
  -7  -2  -8 35.3916 5.70610   1
   7   2   8 33.1979 10.8443   1
   7  -2   8 47.3868 11.4948   1
   7  -2   8 42.8611 6.16840   1
   7   2   8 29.3743 5.68159   1
   7   2   9 4.92467 7.22921   1
   7  -2   9 3.28258 7.12359   1
  -7  -2  -9-1.71601 2.82090   1
   7   2   9 0.27679 2.99312   1
   7  -2   9 5.16196 3.27660   1
   7  -2  10 4.58188 3.84280   1
   7   2  10 10.8021 8.04922   1
   7  -2  10-4.84366 7.33243   1
   7   2  10-2.42584 3.29930   1
   7  -2  11 4.84180 4.47701   1
   7  -2  12 4.37638 4.43933   1
   7   2  12 12.7878 11.6362   1
   7  -2  12 22.8824 12.2726   1
   7   2  12 15.5634 6.05514   1
  -7  -3  17 12.0663 7.40138   1
   7  -3 -17 9.64790 9.61101   1
  -7  -3  16 6.42133 6.40783   1
   7  -3 -16 7.54218 10.2944   1
   7   3 -16 2.17256 9.90797   1
  -7  -3  15 6.95831 5.90681   1
  -7   3  14-1.16705 4.87320   1
  -7  -3  14 3.97932 5.41259   1
   7  -3 -14 18.8329 9.58003   1
   7   3 -14 8.54712 7.02031   1
  -7   3  13 12.5731 4.82835   1
  -7  -3  13 11.5882 5.61141   1
   7  -3 -13 16.6843 9.53062   1
   7   3 -13 5.93318 8.65168   1
  -7   3  12 1.61845 3.28484   1
  -7  -3  12 5.92896 4.74058   1
   7  -3 -12 9.82153 6.27134   1
   7   3 -12 7.17236 9.03023   1
  -7   3  11 25.7888 5.67334   1
  -7  -3  11 24.7414 5.74907   1
   7  -3 -11 31.8809 8.86885   1
   7   3 -11 26.9156 9.27598   1
  -7   3  10 16.0577 4.30054   1
  -7  -3  10 26.6397 6.62296   1
   7  -3 -10 8.05088 4.78582   1
   7   3 -10 11.9541 5.90002   1
   7   3  -9 15.4339 7.42207   1
  -7   3   9-1.43547 2.41741   1
  -7  -3   9 6.80933 3.49132   1
   7  -3  -9 15.2316 5.98680   1
   7   3  -8 11.2787 4.45929   1
  -7  -3   8 7.10629 3.92208   1
  -7   3   8 8.47901 3.43552   1
   7  -3  -8 7.84657 4.48678   1
   7  -3  -7 3.41374 4.12585   1
   7   3  -7-1.74727 3.92585   1
  -7  -3   7 2.37797 2.74160   1
  -7   3   7-0.98901 2.31475   1
   7  -3  -6 38.7755 6.39542   1
   7   3  -6 38.3284 6.72549   1
  -7  -3   6 29.4058 5.34851   1
  -7   3   6 37.6536 5.37337   1
  -7  -3   5 7.24067 3.30476   1
   7  -3  -5 4.68709 3.56897   1
  -7   3   5 1.46676 2.17101   1
   7   3  -5 1.98944 2.85056   1
  -7  -3   4 2.09435 2.97431   1
   7  -3  -4 5.27430 3.14854   1
   7   3  -4-1.36560 3.32526   1
  -7   3   4-0.90355 1.90471   1
  -7  -3   3 7.66436 3.54927   1
   7  -3  -3 5.77761 3.04371   1
   7   3  -3 6.23064 3.38681   1
  -7   3   3 7.28049 2.67225   1
  -7  -3   2 77.4220 7.63537   1
  -7   3   2 66.4246 5.93624   1
   7  -3  -2 65.1797 6.85249   1
   7   3  -2 65.8749 7.86785   1
  -7   3   1 25.9731 3.81565   1
   7   3  -1 21.5487 5.43051   1
  -7  -3   1 24.8048 4.85242   1
   7  -3  -1 25.4429 4.79595   1
  -7  -3   0 154.186 10.6646   1
  -7   3   0 141.270 8.30274   1
   7   3   0 130.470 10.5200   1
   7  -3   0 117.109 8.70693   1
  -7  -3  -1 11.7830 3.73579   1
  -7   3  -1 3.13061 2.02560   1
   7   3   1 5.46144 3.13176   1
   7  -3   1 1.98764 2.06923   1
   7   3   2 10.3993 3.33478   1
   7  -3   2 2.54447 3.79762   1
  -7   3  -2 6.13530 2.32674   1
  -7  -3  -2 6.87413 2.62675   1
   7  -3   2 13.8345 3.13298   1
   7   3   3 23.2573 5.08838   1
   7  -3   3 18.6531 5.50523   1
   7  -3   3 16.8757 3.61114   1
  -7  -3  -3 22.2793 4.50300   1
  -7   3  -3 14.5353 3.17630   1
  -7  -3  -4 12.1140 3.69169   1
   7   3   4 12.5629 6.14629   1
   7   3   4 13.2489 3.96890   1
   7  -3   4 23.6773 7.25852   1
   7  -3   4 10.6383 3.75773   1
  -7   3  -4 12.8955 3.26329   1
   7   3   5 9.58417 6.48400   1
   7   3   5 0.43942 2.86128   1
   7  -3   5 5.91930 6.19629   1
  -7  -3  -5 1.93346 2.08656   1
   7  -3   5 2.93879 2.25830   1
  -7   3  -5 3.24314 1.88615   1
   7   3   6 5.18303 5.67063   1
   7  -3   6 4.06651 5.75613   1
   7   3   6 14.6789 4.35762   1
   7  -3   6 6.04164 3.42543   1
  -7  -3  -6 7.13816 2.87636   1
   7   3   7 2.45120 6.98287   1
   7  -3   7-10.0618 8.08799   1
   7   3   7-1.30957 2.50841   1
  -7  -3  -7-1.58846 2.25712   1
   7  -3   7 0.36277 3.10791   1
   7   3   8 2.22576 7.64640   1
   7  -3   8-5.76740 6.37200   1
   7   3   8 1.18932 3.11625   1
  -7  -3  -8 1.58519 3.48972   1
   7  -3   8-6.90573 3.49578   1
   7   3   9 10.8303 8.78539   1
   7  -3   9 1.80560 8.92729   1
   7   3   9 21.5881 5.32148   1
   7  -3   9 13.7586 4.53336   1
   7   3  10 45.7840 14.7070   1
   7  -3  10 43.4748 14.1603   1
   7   3  10 37.9161 7.35313   1
   7  -3  10 38.2167 7.08327   1
   7   3  11 5.75690 12.1447   1
   7  -3  11 0.83495 7.55178   1
   7  -3  11 17.9159 5.65535   1
  -7   4  15 9.19884 6.25316   1
  -7  -4  15 3.86774 6.15582   1
   7  -4 -15 6.16784 8.25373   1
  -7   4  14 19.0175 6.15606   1
  -7  -4  14 5.74394 5.16272   1
   7  -4 -14 24.8333 9.96428   1
   7   4 -14 23.6064 13.5425   1
  -7   4  13 19.2195 5.55564   1
  -7  -4  13 35.3462 8.16689   1
   7  -4 -13 26.0321 10.3799   1
   7   4 -13 19.2467 9.67649   1
  -7   4  12 1.92808 3.39884   1
   7   4 -12 14.1881 9.48336   1
  -7   4  11 2.16509 2.91830   1
  -7  -4  11 12.2897 5.23784   1
   7  -4 -11 6.44718 7.35293   1
   7   4 -11-2.89113 6.98876   1
   7  -4 -10 230.376 18.9269   1
   7   4 -10 209.438 19.9631   1
  -7  -4  10 203.909 15.3119   1
  -7   4  10 189.465 12.6406   1
  -7  -4   9 0.97384 3.51244   1
   7  -4  -9-4.55355 5.03261   1
  -7   4   9 2.74795 3.24326   1
   7   4  -9 1.95494 5.21548   1
   7  -4  -8-1.63504 4.93013   1
  -7  -4   8 8.24835 3.44147   1
  -7   4   8 4.96358 3.04151   1
   7   4  -8-0.08337 4.63540   1
   7   4  -7 15.1613 5.02234   1
  -7   4   7 18.0892 4.12316   1
   7  -4  -7 11.8418 4.78948   1
  -7  -4   7 17.1586 4.79009   1
  -7  -4   6 3.34202 3.05134   1
   7   4  -6 5.17342 4.81537   1
  -7   4   6 4.22277 2.12862   1
   7  -4  -6 6.56345 4.10409   1
   7   4  -5 10.7338 4.22804   1
  -7  -4   5 14.5887 3.59634   1
  -7   4   5 21.1985 3.56988   1
   7  -4  -5 20.1477 4.24706   1
   7  -4  -4 4.23580 3.28763   1
   7   4  -4 2.00805 3.01976   1
  -7  -4   4 1.33209 2.52571   1
  -7   4   4 4.61229 2.50960   1
   7  -4  -3 2.55074 2.68237   1
   7   4  -3-0.26114 3.02115   1
  -7  -4   3 0.77156 2.77295   1
  -7   4   3-1.99270 1.61772   1
  -7   4   2 14.9227 2.86720   1
   7  -4  -2 17.1527 3.98601   1
   7   4  -2 16.0362 4.60215   1
  -7  -4   2 18.0760 4.06091   1
   7  -4  -1 0.09742 2.04197   1
   7   4  -1-3.25682 3.04537   1
  -7   4   1 4.35179 2.41513   1
  -7  -4   1-2.25370 2.13095   1
  -7  -4   0 6.58733 2.71968   1
  -7   4   0 7.82278 2.12215   1
   7  -4   0 22.4385 6.11755   1
   7  -4   0 9.29459 3.14172   1
   7   4   0 15.8718 4.35556   1
   7  -4   1 4.46107 4.27843   1
  -7  -4  -1 14.2033 3.94751   1
  -7   4  -1 15.5553 3.18014   1
   7   4   1 15.2457 3.91410   1
   7  -4   1 13.3579 3.34044   1
   7  -4   2 43.7309 8.78362   1
  -7   4  -2 35.1171 4.24144   1
  -7  -4  -2 37.7960 5.78925   1
   7   4   2 41.3740 6.33330   1
   7  -4   2 34.9995 4.96044   1
   7  -4   3 22.9252 4.20744   1
   7  -4   3 26.3357 8.47065   1
   7   4   3 53.0327 11.0405   1
  -7  -4  -3 32.3040 5.58307   1
   7   4   3 30.8917 5.64760   1
   7   4   4 4.01431 3.23708   1
   7  -4   4-0.61352 2.32206   1
   7   4   4 1.40723 6.38921   1
   7  -4   4-5.79186 5.68582   1
  -7  -4  -4 2.20904 2.14987   1
   7   4   5 0.68098 3.18706   1
   7   4   5-4.85052 6.43856   1
   7  -4   5 6.59985 3.37427   1
   7  -4   5 13.7534 7.54630   1
  -7  -4  -5 4.55224 2.78272   1
   7   4   6-1.60985 3.57311   1
   7   4   6 13.6520 9.43927   1
  -7  -4  -6 3.50897 3.69030   1
   7  -4   6 3.33632 5.80118   1
   7  -4   6 2.26030 3.00362   1
  -7  -4  -7 26.8069 4.98215   1
   7   4   7 29.8913 6.12243   1
   7   4   7 45.4746 12.9314   1
   7  -4   7 29.7015 10.4229   1
   7  -4   7 31.7882 5.97046   1
   7  -4   8 9.43526 8.26332   1
   7  -4   8 8.68989 4.09049   1
   7   4   9 12.8675 11.0414   1
   7   4   9 3.86655 4.54652   1
   7  -4   9 2.51300 8.46797   1
   7  -4   9 6.73795 4.55759   1
  -7  -5  11 7.31138 4.56362   1
  -7   5  11 0.85913 2.92463   1
   7   5 -11 1.50874 8.16861   1
   7  -5 -10 17.7335 7.95308   1
  -7  -5  10 2.78706 4.88104   1
   7   5 -10 7.87046 8.49444   1
  -7   5  10 0.57218 2.62395   1
  -7   5   9 4.03320 2.56977   1
   7   5  -9 0.19827 7.85794   1
  -7  -5   9 4.57623 3.68553   1
  -7   5   8 1.93824 2.31303   1
   7  -5  -8 5.00054 5.05449   1
  -7  -5   8 2.79559 3.63995   1
  -7  -5   7 21.4775 4.61729   1
  -7   5   7 17.4991 3.19723   1
   7  -5  -7 19.3449 6.04565   1
   7   5  -7 11.6708 5.84800   1
   7   5  -6 12.6579 6.24296   1
  -7  -5   6 17.6393 4.53351   1
  -7   5   6 10.3820 2.20677   1
   7  -5  -6 20.2609 5.10024   1
  -7  -5   5-0.66358 2.76565   1
   7  -5  -5 0.05892 2.99179   1
  -7   5   5-3.48363 1.92920   1
   7   5  -4 9.91113 5.38946   1
  -7  -5   4 3.69264 2.95783   1
  -7   5   4 0.68750 1.72468   1
   7  -5  -4 3.74862 3.27392   1
   7  -5  -3 25.8267 5.21567   1
   7   5  -3 34.7894 7.30984   1
  -7  -5   3 23.3089 5.35008   1
  -7   5   3 10.9068 2.03279   1
   7  -5  -3 25.4568 4.83404   1
   7  -5  -2 15.1771 4.34944   1
   7  -5  -2 12.4623 4.35463   1
   7   5  -2 7.37745 4.12022   1
  -7   5   2 4.21455 1.62067   1
  -7  -5   2 10.2348 3.80869   1
  -7  -5   1 9.43546 4.10513   1
   7  -5  -1 3.69817 2.47404   1
   7  -5  -1 5.78683 4.47912   1
   7   5  -1 10.4560 4.77753   1
   7  -5   0 11.5992 3.12947   1
  -7  -5   0 19.7121 4.46665   1
   7  -5   0 7.94662 4.63875   1
   7   5   0 20.4315 5.75226   1
   7  -5   1 10.8631 5.26525   1
   7   5   1 7.77964 3.95975   1
  -7  -5  -1 1.03005 2.54806   1
   7  -5   2 1.41723 5.06639   1
   7  -5   2 2.44516 2.85059   1
   7   5   2 2.43487 3.33214   1
  -7  -5  -2 2.71047 2.78626   1
  -7  -5  -3 14.8216 3.84664   1
   7  -5   3 7.84040 6.20043   1
   7   5   3 14.0297 8.06916   1
   7   5   3 3.85637 3.57198   1
   7  -5   3 5.84439 2.63625   1
   7   5   4 16.8072 9.49858   1
   7  -5   4 17.4108 7.42664   1
  -7  -5  -4 18.3162 4.85208   1
   7   5   4 12.7583 5.20534   1
   7  -5   4 7.29042 3.87954   1
  -7  -5  -5 0.08151 2.84609   1
   7   5   5 2.60231 3.74448   1
  -7  -5  -6 0.39761 2.87785   1
   7   5   6 0.94647 3.92649   1
  -8   0  19 6.27543 7.43669   1
  -8   0  18 13.1288 5.25695   1
   8   0 -18 23.0139 14.1234   1
  -8   0  17 1.67653 4.68633   1
  -8   0  16 34.3227 8.22190   1
   8   0 -16 46.8820 12.9472   1
  -8   0  15 0.52899 4.28233   1
   8   0 -15 2.31259 6.74962   1
  -8   0  14 9.34203 5.33197   1
   8   0 -14 5.79593 7.52157   1
  -8   0  13 2.40697 3.13246   1
   8   0 -13-4.77492 6.35504   1
  -8   0  12 3.30501 3.64504   1
   8   0 -12 20.4631 6.80955   1
  -8   0  11-0.25845 2.96160   1
   8   0 -11-2.72814 4.32471   1
   8   0 -10 6.08562 5.17698   1
  -8   0  10 16.9011 4.74729   1
   8   0  -9 1.34819 4.68621   1
  -8   0   9-1.74723 3.84896   1
   8   0  -8 76.4757 10.4464   1
  -8   0   8 86.6982 9.41325   1
   8   0  -7 2.61729 3.50122   1
  -8   0   7 0.68393 2.78669   1
   8   0  -6 41.7045 6.91685   1
  -8   0   6 38.3551 6.06403   1
  -8   0   5 1.56620 2.55686   1
   8   0  -5 0.33794 3.54163   1
  -8   0   4 34.1389 5.32991   1
   8   0  -4 30.6795 5.57311   1
  -8   0   3 3.54625 2.68704   1
   8   0  -3 4.67949 2.80013   1
  -8   0   2 2.39006 1.96561   1
   8   0  -2-3.19301 2.21138   1
  -8   0   1 3.79371 2.56914   1
   8   0  -1 2.10882 2.02697   1
  -8   0   0 153.140 10.6897   1
   8   0   0 130.873 10.1004   1
  -8   0  -1 1.68874 2.52321   1
   8   0   1 2.43617 2.37906   1
   8   0   2 5.12459 2.86805   1
  -8   0  -2 5.99729 2.92975   1
   8   0   3-1.00495 2.36442   1
  -8   0  -3-0.92961 2.06009   1
   8   0   4 2.48953 2.41666   1
  -8   0  -4 5.89341 3.18958   1
   8   0   5 0.91418 4.92544   1
  -8   0  -5 0.68180 2.00922   1
   8   0   5 3.57503 2.82785   1
   8   0   6 24.1274 9.87027   1
   8   0   6 12.9198 4.24545   1
  -8   0  -6 26.0514 5.14434   1
   8   0   7-0.76286 5.52534   1
  -8   0  -7-0.36459 2.36992   1
   8   0   7 1.90121 4.57962   1
  -8   0  -8 35.7257 6.23096   1
   8   0   8 18.6234 8.38667   1
   8   0   8 32.2883 6.41705   1
   8   0   9 0.06560 9.32052   1
  -8   0  -9 3.09121 3.84455   1
   8   0   9 1.46781 3.06818   1
   8   0  11 11.8463 10.6434   1
   8   0  12 3.44373 5.11540   1
  -8   1  18 16.5370 7.67855   1
  -8  -1  18 3.66058 7.30115   1
   8  -1 -18 4.58014 13.0107   1
   8   1 -18 32.9532 16.0670   1
  -8   1  17 0.29671 5.15317   1
  -8  -1  16 57.9156 10.0685   1
  -8   1  16 59.4633 10.8976   1
   8  -1 -16 69.4502 15.5669   1
   8   1 -16 65.8461 14.7119   1
  -8   1  15-4.27027 4.46695   1
  -8  -1  15-3.33043 4.65487   1
   8  -1 -15 1.89188 6.88332   1
   8   1 -15 8.31944 8.51701   1
  -8   1  14 7.20973 4.64569   1
  -8  -1  14 9.26958 4.89494   1
   8  -1 -14 1.24786 7.55781   1
   8   1 -14 9.50863 8.38527   1
  -8  -1  13 44.4772 8.25777   1
  -8   1  13 44.0514 8.54383   1
   8  -1 -13 58.2768 12.9649   1
   8   1 -13 62.7637 12.6109   1
  -8   1  12-0.53664 2.99789   1
  -8  -1  12-2.77340 3.09271   1
   8  -1 -12 2.19735 4.70707   1
   8   1 -12 1.37564 6.63031   1
  -8   1  11-1.95951 3.05672   1
  -8  -1  11 0.62393 3.25557   1
   8  -1 -11-1.58657 5.10691   1
   8   1 -11 2.87496 6.40957   1
   8  -1 -10 20.0120 6.93494   1
   8   1 -10 25.6012 7.49307   1
  -8   1  10 24.3055 5.63684   1
  -8  -1  10 24.1018 6.09076   1
   8  -1  -9 78.6085 10.7604   1
   8   1  -9 71.3232 10.1841   1
  -8   1   9 76.9965 9.02553   1
  -8  -1   9 78.9537 8.77631   1
   8  -1  -8 38.1964 7.52032   1
   8   1  -8 38.4229 8.05653   1
  -8  -1   8 24.0769 5.15075   1
  -8   1   8 31.7805 5.92163   1
   8  -1  -7 38.1635 7.07963   1
   8   1  -7 45.4995 7.37805   1
  -8  -1   7 41.5862 6.33679   1
  -8   1   7 42.8698 6.15070   1
   8  -1  -6 32.3373 5.82349   1
   8   1  -6 26.1103 6.14460   1
  -8  -1   6 30.2842 5.08005   1
  -8   1   6 34.1631 5.71630   1
  -8  -1   5 30.5541 5.57055   1
  -8   1   5 24.3841 4.66599   1
   8   1  -5 25.6043 5.12637   1
   8  -1  -5 24.2074 5.18311   1
  -8  -1   4 2.73113 2.97726   1
  -8   1   4 2.49579 2.74804   1
   8  -1  -4 0.61800 2.16128   1
   8   1  -4 3.13594 3.53937   1
  -8  -1   3 5.24175 3.12571   1
  -8   1   3 10.4866 3.52393   1
   8  -1  -3 2.01163 2.31669   1
   8   1  -3 5.50326 3.28827   1
  -8  -1   2 3.80341 3.18674   1
  -8   1   2 11.2089 3.56273   1
   8   1  -2 0.51688 2.33686   1
   8  -1  -2 4.00299 3.16216   1
  -8  -1   1 24.7105 4.91683   1
  -8   1   1 15.4721 4.24006   1
   8   1  -1 12.3239 3.35047   1
   8  -1  -1 11.9359 3.50443   1
  -8  -1   0 37.0489 5.56318   1
  -8   1   0 39.9218 5.31808   1
   8   1   0 39.8984 5.91663   1
   8  -1   0 40.4437 5.79564   1
   8   1   1 29.5764 5.31539   1
   8  -1   1 21.7382 4.35643   1
  -8  -1  -1 34.8950 5.52090   1
  -8   1  -1 30.7716 5.00999   1
   8   1   2 26.9290 5.05565   1
   8  -1   2 22.9721 4.49875   1
  -8  -1  -2 20.5864 4.37439   1
  -8   1  -2 19.2693 3.95774   1
   8   1   3 9.22836 3.70713   1
   8  -1   3 8.77817 3.03255   1
  -8  -1  -3 15.7301 4.21381   1
  -8   1  -3 6.42112 2.94739   1
  -8   1  -4 4.28603 2.94695   1
   8  -1   4-2.72301 5.97751   1
   8   1   4-1.14208 2.56119   1
   8  -1   4-0.02041 2.14727   1
  -8  -1  -4-1.14947 2.72379   1
  -8  -1  -5 24.0066 5.29041   1
   8  -1   5 13.6419 6.76058   1
   8   1   5 10.0456 3.81720   1
  -8   1  -5 14.1102 3.93198   1
   8  -1   5 15.8212 4.16960   1
   8   1   5 18.8824 8.98762   1
  -8   1  -6 10.1416 3.73928   1
   8   1   6 12.1902 8.16912   1
   8  -1   6 7.48785 5.99916   1
   8   1   6 10.1348 3.27477   1
  -8  -1  -6 3.38542 3.55154   1
   8  -1   6 7.68327 3.24100   1
  -8  -1  -7 27.6424 5.46954   1
   8   1   7 30.5820 10.8889   1
   8  -1   7 21.6593 7.71010   1
   8   1   7 21.5832 5.23931   1
   8  -1   7 24.8232 5.46143   1
  -8   1  -7 19.8052 4.79042   1
   8   1   8-1.95573 6.27172   1
  -8   1  -8 18.6143 4.52541   1
   8  -1   8 17.7164 8.53943   1
   8   1   8 13.8754 4.43084   1
   8  -1   8 9.83512 3.72174   1
  -8  -1  -8 20.0890 5.04120   1
   8   1   9-3.48137 8.90851   1
   8  -1   9 2.10345 8.03378   1
  -8  -1  -9 7.14424 4.52697   1
   8   1   9-0.84653 3.39094   1
   8  -1   9 4.18821 3.89846   1
   8   1  10 55.8335 15.5677   1
   8  -1  10 31.5413 11.4888   1
   8   1  10 40.7618 7.80064   1
   8  -1  10 26.7376 6.05600   1
   8  -1  11 12.6769 10.5220   1
   8  -1  11 2.33364 3.79437   1
   8   1  12 3.09149 11.7958   1
   8  -1  12 12.4935 10.8959   1
   8   1  12 25.7602 6.86837   1
   8  -1  12 23.5538 6.60103   1
  -8  -2  18 7.06998 6.80076   1
   8   2 -18 6.45489 12.2421   1
  -8   2  17 17.9633 7.61528   1
  -8  -2  17 0.12947 5.19307   1
   8   2 -17 4.35367 10.2919   1
  -8   2  16 12.8483 6.91132   1
  -8  -2  16 33.4991 9.11870   1
   8  -2 -16 44.1006 13.5103   1
   8   2 -16 31.5011 13.0901   1
  -8   2  15 4.62661 4.82048   1
  -8  -2  15-1.00372 4.99025   1
   8  -2 -15-0.19289 7.82587   1
   8   2 -15 0.35153 7.81527   1
  -8   2  14 2.91209 4.89310   1
  -8  -2  14-1.16687 3.94594   1
   8  -2 -14-7.58183 6.50889   1
  -8   2  13 22.2065 5.71649   1
  -8  -2  13 22.0611 6.21982   1
   8  -2 -13 23.4933 9.16759   1
   8   2 -13 12.2969 6.15129   1
  -8   2  12 21.8623 6.34004   1
  -8  -2  12 21.2554 5.97947   1
   8  -2 -12 35.1963 10.6377   1
   8   2 -12 24.1898 8.87875   1
  -8   2  11-1.48702 3.14911   1
  -8  -2  11-0.97846 3.00472   1
   8  -2 -11 7.38529 5.69521   1
   8   2 -11 6.81913 6.69196   1
   8   2 -10 15.6622 5.76548   1
  -8   2  10 25.7996 5.80339   1
  -8  -2  10 17.4604 5.08924   1
   8  -2 -10 22.9124 6.80661   1
   8  -2  -9 37.9104 7.87225   1
   8   2  -9 33.9216 8.28499   1
  -8  -2   9 34.6839 6.70038   1
  -8   2   9 31.5129 6.11447   1
   8   2  -8 50.7840 9.24997   1
   8  -2  -8 51.0884 8.94001   1
  -8  -2   8 54.7952 8.23463   1
  -8   2   8 56.9266 7.28044   1
   8  -2  -7-5.21835 4.40787   1
   8   2  -7 8.17083 4.24435   1
  -8  -2   7-0.05055 2.52218   1
  -8   2   7 3.56558 3.18824   1
  -8   2   6 0.31784 2.51571   1
   8  -2  -6-0.07946 2.93582   1
   8   2  -6 5.85377 3.12317   1
  -8  -2   6-2.47596 2.84670   1
  -8  -2   5 12.1423 3.58028   1
  -8   2   5 6.13373 2.05055   1
   8  -2  -5 14.4212 4.11166   1
   8   2  -5 11.0843 4.93317   1
  -8  -2   4 16.1482 4.34035   1
  -8   2   4 16.6842 4.07436   1
   8  -2  -4 19.5236 4.62075   1
   8   2  -4 13.3956 4.71369   1
  -8  -2   3 61.0106 7.38089   1
  -8   2   3 56.3257 6.35055   1
   8  -2  -3 64.8620 7.40380   1
   8   2  -3 58.3370 7.40206   1
  -8  -2   2 5.46025 3.75231   1
   8   2  -2 7.53812 4.06742   1
   8  -2  -2 5.99527 2.82916   1
  -8   2   2 7.52661 3.27018   1
  -8  -2   1 0.97023 3.23711   1
   8   2  -1 2.87827 2.48471   1
   8  -2  -1 2.85099 2.46470   1
  -8   2   1 1.48785 2.48801   1
  -8   2   0 15.1361 3.63106   1
  -8  -2   0 12.3502 3.96306   1
   8   2   0 21.1265 4.50129   1
   8  -2   0 14.0336 3.43000   1
   8   2   1 1.96945 2.62992   1
   8  -2   1-1.03420 2.12385   1
  -8  -2  -1 4.96022 3.33542   1
  -8   2  -1 0.91351 2.05774   1
   8   2   2 39.5923 5.99817   1
   8  -2   2 40.4654 5.92761   1
  -8  -2  -2 45.3262 6.41372   1
  -8   2  -2 47.6371 5.89597   1
  -8   2  -3 16.2284 3.81885   1
   8  -2   3 21.7345 8.18776   1
   8   2   3 13.4944 4.15806   1
   8  -2   3 13.4549 3.96773   1
  -8  -2  -3 8.82345 3.55341   1
   8  -2   4 25.6289 8.20931   1
   8   2   4 15.2139 3.79909   1
   8  -2   4 16.5124 3.92355   1
  -8   2  -4 23.3286 4.43015   1
  -8  -2  -4 17.5681 4.43608   1
  -8   2  -5 27.5503 5.17967   1
   8   2   5 19.7772 7.94109   1
  -8  -2  -5 24.2189 5.05410   1
   8  -2   5 37.3156 8.65567   1
   8   2   5 15.8673 4.34316   1
   8  -2   5 26.4671 5.35468   1
   8   2   6 9.13338 6.57917   1
   8  -2   6 14.4296 6.87760   1
   8   2   6 4.30287 2.75847   1
   8  -2   6-0.44887 3.06276   1
  -8  -2  -6 3.74797 2.32171   1
  -8   2  -6 2.98451 2.31290   1
  -8  -2  -7 15.2997 4.39691   1
   8   2   7 9.94443 7.22558   1
   8  -2   7 12.4529 7.79654   1
  -8   2  -7 15.6117 4.24549   1
   8   2   7 10.6551 4.45086   1
   8  -2   7 20.3128 4.61881   1
   8   2   8 5.58492 9.99135   1
   8  -2   8 28.0879 10.4227   1
   8   2   8 11.2434 4.35309   1
   8  -2   8 10.5980 3.34601   1
  -8  -2  -8 17.0084 4.79747   1
   8   2   9 40.6921 14.9401   1
   8  -2   9 19.5353 11.8588   1
  -8  -2  -9 29.7903 6.07845   1
   8   2   9 30.0472 6.37574   1
   8  -2   9 31.4927 6.50387   1
   8   2  10 8.35840 9.56204   1
   8  -2  10 6.40150 10.0504   1
   8   2  10 14.3380 5.03555   1
   8  -2  10 5.06958 3.52830   1
   8   2  11 0.62777 5.41341   1
  -8   3  16 22.5365 8.28917   1
  -8  -3  16 16.5616 7.40332   1
   8  -3 -16 30.1207 13.9089   1
   8   3 -16 30.6865 13.0951   1
  -8   3  15 6.38450 5.62631   1
  -8  -3  15 2.92747 4.70713   1
   8   3 -15 15.1358 9.79871   1
  -8   3  14 11.7354 4.69649   1
   8  -3 -14 0.70915 6.79065   1
  -8   3  13 5.70202 4.22389   1
  -8  -3  13-3.46745 4.25788   1
   8  -3 -13-1.88302 6.89732   1
   8   3 -13-14.6404 8.20438   1
  -8   3  12 18.7139 5.67468   1
  -8  -3  12 17.3942 5.55446   1
   8  -3 -12 22.0270 8.97069   1
   8   3 -12 26.3231 9.26549   1
  -8   3  11 23.3871 5.46916   1
  -8  -3  11 11.8923 4.76974   1
   8  -3 -11 20.8005 7.09997   1
   8   3 -11 20.7000 7.36554   1
   8   3 -10 7.09537 5.34251   1
  -8  -3  10 9.58995 3.69904   1
  -8   3  10 9.29977 3.34491   1
   8  -3 -10 20.2004 7.11797   1
   8   3  -9 6.65365 4.59577   1
  -8  -3   9 2.42003 3.06399   1
  -8   3   9 7.98135 3.76506   1
   8  -3  -9 3.18038 5.55688   1
   8  -3  -8 31.8202 7.16600   1
   8   3  -8 28.3920 7.03352   1
  -8  -3   8 36.9384 6.72044   1
  -8   3   8 30.4833 5.25954   1
  -8   3   7 10.6705 3.44661   1
   8  -3  -7 2.76572 3.19628   1
   8   3  -7 6.09849 4.76061   1
  -8  -3   7 4.69848 3.07795   1
  -8  -3   6 13.7590 3.88803   1
   8  -3  -6 11.7916 4.78821   1
  -8   3   6 7.22046 2.61897   1
   8   3  -6 10.8698 5.49697   1
  -8  -3   5 3.24415 2.29454   1
   8  -3  -5 4.75854 3.54801   1
   8   3  -5 3.66915 3.68966   1
  -8   3   5 4.55145 2.83806   1
  -8  -3   4 12.6713 4.07760   1
   8  -3  -4 8.17064 3.61876   1
   8   3  -4 7.98612 4.10817   1
  -8   3   4 11.4228 3.12299   1
   8  -3  -3-0.16550 2.99350   1
  -8  -3   3-0.43905 2.40224   1
   8   3  -3 5.11876 3.13184   1
  -8   3   3 4.29471 2.82099   1
  -8  -3   2 53.5225 7.18320   1
  -8   3   2 60.9940 6.27539   1
   8  -3  -2 54.4548 6.89722   1
   8   3  -2 53.6219 7.64186   1
  -8  -3   1 51.0717 6.98717   1
  -8   3   1 50.5541 5.90465   1
   8   3  -1 40.9976 6.81339   1
   8  -3  -1 40.0404 6.10796   1
  -8  -3   0 51.6941 6.89987   1
  -8   3   0 53.1363 5.89385   1
   8   3   0 56.5932 7.34965   1
   8  -3   0 45.0142 6.05690   1
  -8  -3  -1 20.9796 4.26101   1
  -8   3  -1 24.1727 4.34748   1
   8   3   1 20.7721 4.94711   1
   8  -3   1 24.8558 4.77944   1
   8  -3   2 6.03841 2.96341   1
   8  -3   2 8.30203 5.50271   1
  -8   3  -2 4.82863 2.57690   1
  -8  -3  -2 6.20905 3.49132   1
   8   3   2 6.28852 3.39297   1
   8   3   3-0.02375 2.67972   1
   8  -3   3-2.23664 2.16823   1
   8  -3   3-2.98569 4.68823   1
  -8  -3  -3-0.06780 2.35170   1
  -8   3  -3-1.54346 2.58036   1
   8   3   4 16.9635 8.16721   1
   8   3   4 15.3489 4.46719   1
   8  -3   4 14.6296 6.14802   1
   8  -3   4 12.6599 3.78819   1
  -8   3  -4 12.5913 3.13793   1
  -8  -3  -4 26.7259 5.43568   1
  -8   3  -5 2.38629 2.34331   1
   8   3   5 4.27388 3.93516   1
   8   3   5-7.47787 7.36024   1
   8  -3   5 5.29912 7.54914   1
  -8  -3  -5 0.84337 3.14158   1
   8  -3   5-1.31252 2.59343   1
   8   3   6-1.75623 3.55199   1
   8  -3   6-2.17537 2.47187   1
  -8  -3  -6 3.23010 3.63521   1
   8   3   7 1.81019 7.98163   1
  -8  -3  -7 3.78235 2.94809   1
   8   3   7 0.45083 3.66361   1
   8  -3   7 1.24100 3.33097   1
  -8  -3  -8 3.23284 3.59661   1
   8   3   8 7.70335 4.30723   1
   8  -3   8 8.79554 4.60187   1
   8  -3   9 11.8990 11.3987   1
   8   3   9 4.89935 3.53719   1
   8   3  10 17.9316 12.2796   1
   8   3  10 9.69468 5.23441   1
  -8   4  14 2.34883 5.47698   1
   8  -4 -14 6.30908 11.0485   1
   8   4 -14 28.0792 14.4532   1
   8  -4 -13 5.48286 7.63154   1
   8   4 -13 15.2731 10.3918   1
  -8   4  12 10.6838 4.73960   1
  -8  -4  12 15.8108 6.35622   1
   8  -4 -12 35.8592 10.7371   1
   8   4 -12 15.6994 9.27127   1
  -8   4  11 6.12704 3.91292   1
   8  -4 -11 7.36821 5.77432   1
   8   4 -11 8.59391 7.40022   1
  -8  -4  10 25.0809 6.23535   1
   8  -4 -10 18.7735 7.70055   1
  -8   4  10 22.5898 5.05474   1
   8   4 -10 30.5414 10.1046   1
   8  -4  -9 25.6177 7.70963   1
  -8  -4   9 25.1144 5.75954   1
  -8   4   9 23.2139 5.30783   1
   8   4  -9 37.8187 10.5606   1
   8   4  -8 10.3588 6.27527   1
  -8   4   8 8.74741 3.90569   1
   8  -4  -8-0.67213 3.94200   1
  -8  -4   8 2.30057 3.71023   1
  -8  -4   7 52.3279 7.73107   1
   8   4  -7 52.3138 9.60571   1
  -8   4   7 56.0001 6.29267   1
   8  -4  -7 45.5130 7.76822   1
   8  -4  -6-2.11642 4.01407   1
  -8  -4   6-1.94885 2.82467   1
   8   4  -6 4.11187 4.07926   1
  -8   4   6 2.14220 2.65679   1
   8  -4  -5 12.0747 4.99923   1
   8   4  -5 5.10413 3.85859   1
  -8  -4   5 2.80363 3.14041   1
  -8   4   5 5.16192 2.24222   1
   8  -4  -4 20.9696 5.38528   1
   8   4  -4 17.1303 6.15463   1
  -8  -4   4 18.0732 4.76983   1
  -8   4   4 22.5664 3.96670   1
  -8   4   3 28.1449 4.15351   1
   8  -4  -3 25.5843 5.44728   1
   8   4  -3 34.9965 7.14413   1
  -8  -4   3 26.2373 5.03982   1
  -8   4   2 8.31920 2.31964   1
   8  -4  -2 7.02161 3.56624   1
   8   4  -2 6.70177 4.53186   1
  -8  -4   2 7.56896 3.52613   1
   8  -4  -1 1.86519 2.86161   1
   8   4  -1-4.38511 3.68701   1
  -8   4   1 1.98535 1.76282   1
  -8  -4   1-0.80463 3.55441   1
  -8   4   0 4.79695 2.60379   1
  -8  -4   0-3.12711 3.68560   1
   8  -4   0-3.01154 4.79362   1
   8  -4   0-5.97968 3.73071   1
   8   4   0-1.09798 3.52085   1
   8  -4   1 34.8674 8.96450   1
  -8  -4  -1 33.2595 5.75959   1
  -8   4  -1 18.2320 3.39237   1
   8   4   1 31.6218 6.37842   1
   8  -4   1 25.1720 5.11652   1
   8  -4   2 6.37155 5.67474   1
  -8  -4  -2 5.08678 3.06585   1
  -8   4  -2 3.91065 2.18063   1
   8   4   2 10.7893 4.80326   1
   8  -4   2 5.71827 2.67964   1
   8  -4   3 64.5830 11.3188   1
  -8   4  -3 61.8400 6.00825   1
   8   4   3 112.738 16.2863   1
   8   4   3 64.3636 8.17368   1
   8  -4   3 56.3098 6.65948   1
  -8  -4  -3 63.9313 7.86582   1
   8  -4   4 2.69899 2.77979   1
  -8  -4  -4 3.16206 2.68188   1
   8  -4   4 1.35562 7.08422   1
   8   4   4 5.63852 3.50660   1
   8   4   5 5.38498 3.91428   1
   8  -4   5 0.76889 2.89207   1
   8  -4   5 14.7575 7.59249   1
  -8  -4  -5 6.14231 3.76168   1
   8   4   6 21.7636 5.87353   1
  -8  -4  -6 28.4703 5.61928   1
   8   4   6 21.4265 10.1804   1
   8  -4   6 22.2762 5.33071   1
   8  -4   6 29.6921 11.9164   1
  -8  -4  -7 16.0443 4.96136   1
   8   4   7 12.7253 5.35219   1
   8   4   7 6.05190 9.26729   1
   8  -4   7 33.5564 11.1306   1
   8  -4   7 19.8001 5.41377   1
  -8   5  10 7.41401 3.49658   1
   8  -5 -10 25.7804 9.81519   1
   8   5 -10 18.1472 8.69765   1
  -8  -5  10 15.0526 6.34841   1
  -8   5   9 3.61569 3.65262   1
   8  -5  -9 17.3556 7.01124   1
   8   5  -9 2.50608 7.63995   1
  -8  -5   8 8.05288 4.19988   1
  -8   5   8 8.67743 3.50059   1
   8  -5  -8 8.57513 5.43680   1
   8   5  -8 19.7739 7.22831   1
   8   5  -7 27.4525 9.15746   1
  -8  -5   7 21.9619 5.74805   1
  -8   5   7 15.1466 3.53763   1
   8  -5  -7 8.76520 5.90957   1
  -8  -5   6 0.72361 3.12297   1
  -8   5   6 0.63353 2.52582   1
   8  -5  -6 8.51376 5.22877   1
   8   5  -5 1.59523 5.84998   1
  -8   5   5 3.82502 2.17285   1
   8   5  -4 4.29179 4.54608   1
  -8   5   4 3.64450 1.87639   1
  -8  -5   4 8.93194 4.25075   1
   8  -5  -4 3.26938 3.82174   1
   8   5  -3 6.11538 4.46362   1
  -8   5   3 1.79431 2.10598   1
  -8   5   2 2.19882 2.11009   1
   8   5  -2 9.58821 4.87154   1
   8  -5  -1 7.08927 5.80354   1
  -8   5   1 2.06220 1.95407   1
   8  -5   0 1.31648 5.19302   1
  -8  -5   0 7.14219 3.84273   1
   8   5   0 4.64707 3.83584   1
   8  -5   1 0.84788 3.24142   1
  -8  -5  -1 4.27241 3.50331   1
   8   5   2 14.0240 8.50189   1
   8  -5   2 16.1077 6.97390   1
   8  -5   2 0.27618 3.53561   1
   8   5   2 4.82256 4.71770   1
  -8  -5  -2 4.73963 3.90794   1
  -8  -5  -3 20.0756 4.51649   1
   8   5   3 14.1534 8.89549   1
   8  -5   3 20.8218 8.48373   1
   8   5   3 35.5943 6.72304   1
   8  -5   3 13.5762 4.21129   1
  -8  -5  -4 10.1881 3.84678   1
   8   5   4 6.32917 4.66384   1
  -9   0  18 58.9493 12.0899   1
   9   0 -18 32.1861 15.3760   1
  -9   0  17 2.50156 5.68065   1
   9   0 -17 16.8396 10.7563   1
  -9   0  16 43.4379 9.91795   1
   9   0 -16 27.3163 11.7176   1
  -9   0  15 1.79977 4.68704   1
   9   0 -15 16.1237 11.0464   1
  -9   0  14 38.0590 7.93636   1
   9   0 -14 30.8540 10.4494   1
  -9   0  13 4.30001 3.91889   1
   9   0 -13-1.33633 5.96513   1
  -9   0  12 0.35379 3.45215   1
   9   0 -12 13.3554 7.93458   1
   9   0 -11 2.48156 5.12580   1
  -9   0  11-5.04862 3.64614   1
   9   0 -10 0.68410 4.75036   1
  -9   0  10 8.82429 4.29393   1
   9   0  -9 11.3619 5.91879   1
  -9   0   9-2.27496 2.84255   1
   9   0  -8 78.6329 10.3446   1
  -9   0   8 61.8119 8.57530   1
   9   0  -7-0.79363 3.61210   1
  -9   0   7-0.58424 2.95352   1
  -9   0   6 193.748 13.6193   1
   9   0  -6 175.832 14.3908   1
  -9   0   5 8.34464 4.95904   1
   9   0  -5 10.0697 5.80039   1
  -9   0   4 22.6756 4.54793   1
   9   0  -4 22.3771 5.32363   1
  -9   0   3 1.50052 2.17619   1
   9   0  -3 0.92914 2.33387   1
  -9   0   2 14.4973 4.08171   1
   9   0  -2 15.1061 4.06164   1
  -9   0   1-2.40916 2.38159   1
   9   0  -1-0.42682 2.29607   1
  -9   0   0 4.66182 3.62384   1
   9   0   0 4.74464 3.60208   1
   9   0   1 2.12544 3.15981   1
  -9   0  -1-0.04456 2.27541   1
   9   0   2 8.35370 3.89436   1
  -9   0  -2 7.35139 3.63381   1
   9   0   3 1.38860 2.61025   1
  -9   0  -3 5.24758 3.34291   1
   9   0   4 23.1947 9.80815   1
   9   0   4 15.4596 4.72877   1
  -9   0  -4 8.32088 3.54901   1
   9   0   5 3.37564 5.13340   1
  -9   0  -5 2.25125 3.14290   1
   9   0   5 4.80853 3.57801   1
   9   0   6 19.0998 8.26061   1
   9   0   6 19.5801 5.05314   1
  -9   0  -6 21.6496 5.21566   1
  -9   0  -7 0.15379 3.46273   1
   9   0   7 8.15255 8.81026   1
   9   0   7 1.11563 3.52430   1
  -9   0  -8 6.36710 3.99848   1
   9   0   8 6.88270 9.50211   1
   9   0   8 1.48906 2.95998   1
  -9   0  -9 5.46952 4.48697   1
   9   0   9 8.80025 4.74605   1
   9   0  10 6.12531 10.0562   1
   9   0  10 0.84944 3.93151   1
  -9   1  18 4.10634 5.83199   1
  -9  -1  18 7.54738 8.06556   1
   9  -1 -18 4.55354 10.9908   1
  -9   1  17 12.7428 6.25402   1
  -9  -1  17 8.81778 7.42380   1
   9  -1 -17 4.00545 9.55824   1
   9   1 -17 1.95271 10.6480   1
  -9   1  16 9.32812 6.47008   1
  -9  -1  16 13.9513 6.68567   1
   9  -1 -16 2.72657 7.90084   1
  -9   1  15 4.28911 5.81747   1
  -9  -1  15 4.07977 4.81360   1
   9  -1 -15-6.83272 7.47286   1
   9   1 -15 16.1411 9.11076   1
  -9   1  14 48.6113 8.54691   1
  -9  -1  14 42.1022 8.46046   1
   9  -1 -14 62.4918 14.6621   1
   9   1 -14 58.6366 13.7055   1
  -9   1  13 16.2430 5.97288   1
  -9  -1  13 4.05876 4.63413   1
   9  -1 -13 18.9684 8.67028   1
   9   1 -13-8.28263 6.96693   1
  -9   1  12 15.6205 5.56060   1
  -9  -1  12 21.6984 6.48000   1
   9  -1 -12 22.4527 7.08370   1
   9   1 -12 16.6414 7.18275   1
   9  -1 -11 2.55244 4.32000   1
   9   1 -11 3.97148 5.58555   1
  -9   1  11 10.0827 4.71992   1
  -9  -1  11 5.78611 3.69137   1
   9  -1 -10 7.03399 5.30424   1
   9   1 -10 2.38947 4.90623   1
  -9  -1  10-0.64300 3.76999   1
  -9   1  10 8.22192 3.95477   1
   9  -1  -9 45.1168 8.27157   1
   9   1  -9 40.4077 9.25602   1
  -9  -1   9 36.3614 6.86978   1
  -9   1   9 42.5561 7.23554   1
   9  -1  -8 23.3794 6.70030   1
   9   1  -8 30.1452 8.33606   1
  -9  -1   8 26.5513 5.56577   1
  -9   1   8 31.1651 5.92267   1
   9  -1  -7 8.35781 4.46142   1
   9   1  -7-1.01957 3.59842   1
  -9  -1   7 0.94926 3.03378   1
  -9   1   7 4.84972 3.87548   1
  -9  -1   6 22.4780 5.52712   1
  -9   1   6 19.5276 4.39583   1
   9  -1  -6 27.0478 5.89646   1
   9   1  -6 26.9131 6.38124   1
  -9  -1   5 35.5535 6.05863   1
  -9   1   5 32.9430 5.73976   1
   9  -1  -5 31.0432 6.64909   1
   9   1  -5 25.4789 5.97698   1
  -9  -1   4 79.9801 8.84553   1
  -9   1   4 78.3978 8.44392   1
   9  -1  -4 66.3958 8.44531   1
   9   1  -4 88.8598 9.89319   1
  -9  -1   3 6.59812 4.16922   1
  -9   1   3 1.05379 2.61777   1
   9  -1  -3 2.20135 4.67949   1
   9   1  -3 0.91646 3.97828   1
  -9  -1   2 100.640 9.56516   1
  -9   1   2 92.4687 8.51959   1
   9   1  -2 83.4348 9.42329   1
   9  -1  -2 65.2757 7.99309   1
  -9  -1   1 19.8252 5.41965   1
   9   1  -1 11.4240 4.60758   1
  -9   1   1 13.2843 3.85698   1
   9  -1  -1 16.0586 4.79318   1
  -9   1   0 8.24981 3.77526   1
  -9  -1   0-0.06930 2.67021   1
   9   1   0 8.98041 4.26241   1
   9  -1   0 0.18213 2.37574   1
   9   1   1 46.5066 6.90868   1
   9  -1   1 61.1849 7.51116   1
  -9  -1  -1 70.3134 8.23155   1
  -9   1  -1 58.9652 6.81833   1
   9   1   2 56.6691 7.69246   1
   9  -1   2 49.5910 7.08702   1
  -9  -1  -2 54.8380 7.44623   1
  -9   1  -2 50.4072 6.80149   1
   9   1   3 6.43964 3.34699   1
   9  -1   3-4.14515 3.02222   1
  -9  -1  -3 1.10099 2.81331   1
  -9   1  -3 3.80641 2.80089   1
  -9   1  -4 68.4387 8.31141   1
   9  -1   4 69.1028 12.8763   1
   9   1   4 60.4653 8.14506   1
   9  -1   4 67.6900 8.13429   1
  -9  -1  -4 78.5316 8.76464   1
   9   1   5 3.92381 7.16568   1
  -9  -1  -5 2.82547 3.28928   1
   9  -1   5-7.67541 6.69020   1
   9   1   5 2.12645 2.38612   1
   9  -1   5 1.09565 2.97575   1
  -9   1  -5 3.30636 3.15246   1
   9   1   6 25.3075 10.0098   1
   9  -1   6 16.4506 8.18697   1
   9   1   6 18.5210 4.76312   1
   9  -1   6 18.1150 4.65383   1
  -9  -1  -6 25.6829 5.87474   1
  -9   1  -6 15.2170 4.58505   1
  -9  -1  -7 7.86792 4.48502   1
   9   1   7 10.2462 8.95877   1
   9  -1   7 18.2896 9.21714   1
   9   1   7 20.3715 5.33564   1
   9  -1   7 12.4023 4.36817   1
  -9   1  -7 8.37486 3.56960   1
   9   1   8-2.88640 8.11065   1
   9  -1   8 8.87983 10.7943   1
   9   1   8 2.83899 3.59319   1
  -9   1  -8 11.2273 4.67879   1
   9  -1   8-0.47379 3.12728   1
  -9  -1  -8 0.70847 3.08591   1
   9   1   9 4.53743 9.68406   1
   9  -1   9 6.74831 8.33905   1
  -9   1  -9 7.10651 4.31753   1
  -9  -1  -9 0.86273 4.05858   1
   9   1  10 9.21353 12.5801   1
  -9  -1 -10 3.20977 4.05341   1
   9   1  10 3.06966 4.17719   1
   9  -1  10 0.40672 4.23079   1
  -9  -2  17 7.98245 5.72694   1
   9  -2 -17 0.31683 9.65471   1
   9  -2 -16 1.66499 9.42443   1
   9   2 -16 5.18143 10.4907   1
  -9   2  15 4.95129 5.70047   1
  -9  -2  15 0.55853 5.42785   1
   9   2 -15 3.92588 9.83188   1
  -9   2  14 0.78416 3.86871   1
  -9  -2  14 2.14309 4.59730   1
   9  -2 -14 1.29753 7.53885   1
   9   2 -14-11.7955 7.73146   1
  -9   2  13 5.69390 5.09436   1
  -9  -2  13 11.5027 6.02213   1
   9  -2 -13-2.96870 8.71917   1
   9   2 -13 8.26365 7.88003   1
  -9   2  12-1.92548 4.10617   1
  -9  -2  12-3.76077 4.43840   1
   9  -2 -12 10.4608 8.23099   1
   9   2 -12 2.44470 6.16128   1
   9   2 -11 13.6796 7.93735   1
  -9  -2  11 14.8589 5.25171   1
  -9   2  11 13.7967 4.77350   1
   9  -2 -11 17.8253 6.98092   1
   9  -2 -10 15.6549 6.43137   1
   9   2 -10 14.1022 7.25000   1
  -9  -2  10 3.73369 3.03699   1
  -9   2  10 10.7752 4.73641   1
   9   2  -9 1.63550 5.17548   1
  -9  -2   9-0.39011 3.68965   1
  -9   2   9-2.34863 3.58848   1
   9  -2  -8 40.7283 7.64704   1
   9   2  -8 44.8276 8.66185   1
  -9  -2   8 50.3625 7.42121   1
  -9   2   8 60.4014 8.02248   1
  -9   2   7 6.79909 6.03265   1
   9  -2  -7 5.86646 4.12171   1
   9   2  -7 3.36390 4.15359   1
  -9  -2   7 7.17150 3.34068   1
  -9  -2   6 69.0296 8.52734   1
  -9   2   6 76.2752 7.79893   1
   9  -2  -6 59.1776 8.22938   1
   9   2  -6 74.2818 10.0414   1
  -9  -2   5 63.0560 8.23450   1
  -9   2   5 55.4686 7.18779   1
   9  -2  -5 52.7555 8.00293   1
   9   2  -5 48.6048 8.09121   1
  -9  -2   4 24.7556 5.76024   1
   9  -2  -4 21.5496 4.98296   1
  -9   2   4 15.8167 4.38527   1
   9   2  -4 15.7016 5.42832   1
  -9  -2   3 2.00726 3.67466   1
   9  -2  -3 2.45473 3.53413   1
   9   2  -3 3.62175 2.79802   1
  -9   2   3 4.37396 3.25595   1
  -9  -2   2 12.6655 4.18648   1
   9   2  -2 2.37748 2.90160   1
   9  -2  -2 5.21135 2.65660   1
  -9   2   2 9.65624 3.32459   1
   9   2  -1 9.51779 3.78144   1
  -9  -2   1 5.45042 3.07717   1
   9  -2  -1 2.43453 3.33147   1
  -9   2   1 4.62674 2.12692   1
  -9   2   0-2.85243 2.62536   1
   9   2   0-0.85107 2.24594   1
   9  -2   0-0.59210 2.68753   1
  -9  -2   0 1.07868 2.98716   1
   9  -2   1 15.9129 4.38895   1
  -9  -2  -1 19.1794 5.19111   1
  -9   2  -1 12.6327 3.20118   1
   9   2   1 15.7338 4.81559   1
   9   2   2 16.9102 4.81148   1
   9  -2   2 13.9450 3.85027   1
  -9  -2  -2 20.4863 4.69750   1
  -9   2  -2 17.9177 4.02524   1
  -9   2  -3 24.4189 4.61072   1
   9  -2   3 25.8456 8.62316   1
   9   2   3 13.6823 3.77955   1
   9  -2   3 32.0515 5.93959   1
  -9  -2  -3 27.9762 5.95006   1
   9   2   4 16.6252 4.51696   1
   9  -2   4 32.0682 9.76986   1
   9  -2   4 25.9853 5.54495   1
  -9   2  -4 27.0594 5.13367   1
  -9  -2  -4 20.2944 4.23862   1
  -9  -2  -5 80.2338 9.04105   1
   9   2   5 84.6496 14.7175   1
   9   2   5 71.3265 9.03755   1
  -9   2  -5 67.5750 8.18214   1
   9  -2   5 54.3740 7.64038   1
   9  -2   5 65.7202 11.8676   1
   9   2   6 5.36403 8.32495   1
   9  -2   6-8.89680 7.85271   1
   9   2   6 0.91207 3.17669   1
   9  -2   6-1.46159 3.52204   1
  -9  -2  -6 5.81439 4.12241   1
  -9   2  -6 2.09883 3.34947   1
  -9  -2  -7 18.5432 5.30052   1
   9   2   7 10.9157 11.9462   1
   9  -2   7 14.4437 10.4760   1
   9   2   7 15.0269 5.45741   1
  -9   2  -7 12.9571 4.38157   1
   9  -2   7 19.8769 5.04310   1
   9  -2   8 0.11181 3.57741   1
   9   2   9 23.7060 12.3371   1
   9  -2   9 18.7287 9.60341   1
   9   2   9 17.7662 5.50066   1
   9  -2   9 15.5572 6.17908   1
  -9  -2  -9 23.4993 5.18746   1
  -9   3  15 17.9180 7.22608   1
  -9  -3  15 8.25372 5.09228   1
   9  -3 -15 22.2194 11.4232   1
   9   3 -15 1.66356 9.63764   1
  -9   3  14 41.8726 8.60946   1
  -9  -3  14 37.4968 9.29581   1
   9  -3 -14 28.6409 11.2304   1
   9   3 -14 41.5278 14.2273   1
  -9   3  13 3.34750 3.94864   1
  -9  -3  13 1.66521 5.98038   1
  -9  -3  12 24.7856 7.37726   1
  -9   3  12 11.2324 4.76711   1
   9  -3 -12 18.9271 7.42608   1
   9   3 -12 22.8829 10.2050   1
  -9  -3  11 31.6773 7.61932   1
  -9   3  11 35.8862 7.37273   1
   9  -3 -11 49.8095 10.3373   1
   9   3 -11 27.9720 10.1525   1
   9   3 -10 9.99927 6.56226   1
  -9  -3  10 20.7762 6.48056   1
  -9   3  10 12.3515 4.98156   1
   9  -3 -10 14.2575 5.90164   1
   9  -3  -9 6.13713 5.86682   1
   9   3  -9 3.78371 6.17571   1
  -9  -3   9 9.24881 4.31319   1
  -9   3   9 3.96023 2.93804   1
  -9   3   8 11.2283 3.55485   1
   9  -3  -8 6.89623 3.88678   1
   9   3  -8 14.7869 6.99543   1
  -9  -3   8 13.0471 4.74337   1
  -9  -3   7 15.5010 5.38534   1
   9  -3  -7 8.86318 5.06951   1
  -9   3   7 16.3419 4.81832   1
   9   3  -7 11.0601 5.59518   1
  -9  -3   6 22.4386 5.28830   1
   9  -3  -6 21.5952 5.89965   1
   9   3  -6 14.7397 6.25576   1
  -9   3   6 15.5034 4.55233   1
   9  -3  -5 10.3633 4.35381   1
  -9  -3   5 17.4731 5.02844   1
   9   3  -5 21.4796 5.90604   1
  -9   3   5 16.1582 4.13808   1
   9  -3  -4 4.97795 4.21838   1
   9   3  -4 3.10806 4.18878   1
  -9  -3   4 4.27825 3.87097   1
  -9   3   4-3.44103 2.35593   1
   9  -3  -3-1.87200 3.18941   1
   9   3  -3-0.76706 3.14675   1
  -9  -3   3 3.75816 3.14552   1
  -9   3   3 2.32086 3.12757   1
   9  -3  -2 2.96506 2.97604   1
   9   3  -2 6.33448 4.07230   1
  -9  -3   2 0.82353 2.77925   1
  -9   3   2 1.15649 2.74178   1
  -9   3   1 26.0584 4.61148   1
   9   3  -1 19.8268 5.25407   1
   9  -3  -1 23.9690 4.92056   1
  -9  -3   1 29.7710 5.81586   1
  -9  -3   0 19.3345 4.62874   1
  -9   3   0 17.6546 4.31344   1
   9   3   0 18.2366 5.27572   1
   9  -3   0 12.1260 4.35170   1
  -9  -3  -1 37.0584 6.52564   1
  -9   3  -1 32.6658 5.19105   1
   9   3   1 38.5673 6.99044   1
   9  -3   1 37.9789 6.32847   1
   9  -3   2 2.93323 2.72438   1
   9  -3   2 13.3555 6.97528   1
  -9   3  -2 7.92248 2.76875   1
  -9  -3  -2 8.33255 3.77801   1
   9   3   2 11.6496 3.82677   1
   9   3   3 1.17300 3.63492   1
   9  -3   3 7.83926 3.85834   1
   9  -3   3 1.33423 5.28006   1
  -9   3  -3 1.13992 2.39701   1
  -9  -3  -3 6.66285 4.14989   1
   9   3   4 6.29488 4.14502   1
  -9   3  -4-0.14376 2.98328   1
   9   3   4-6.82487 8.01855   1
   9  -3   4-1.75093 3.20237   1
   9  -3   4 2.81599 5.93384   1
  -9  -3  -4-6.76426 4.54701   1
   9   3   5 6.53139 4.09638   1
   9   3   5 0.11925 8.33976   1
   9  -3   5 0.37699 6.74120   1
  -9  -3  -5 6.31073 3.01359   1
   9   3   6 0.75740 4.08494   1
   9  -3   6 10.9676 9.48741   1
  -9  -3  -6 4.01995 3.20882   1
   9   3   7 5.69252 9.93838   1
   9   3   7 2.86600 4.38949   1
  -9  -3  -7 5.96255 3.62013   1
   9  -3   7 0.25399 8.80754   1
   9  -3   7 6.34102 4.67016   1
  -9  -3  -8 6.18082 5.25574   1
   9   3   8 5.26434 10.6223   1
   9   3   8 1.75426 5.10213   1
   9  -3   8 10.8077 12.3011   1
  -9  -4  13 8.36193 5.68147   1
   9  -4 -13 13.8913 10.7172   1
   9   4 -13 16.0428 11.1890   1
  -9  -4  12 21.5266 6.21862   1
   9  -4 -12 14.5923 8.29219   1
  -9   4  12 10.3775 5.39714   1
   9   4 -12 16.1452 9.87536   1
   9  -4 -11 12.1962 7.34805   1
  -9  -4  11 19.8387 6.58003   1
  -9   4  11 5.06715 4.72581   1
   9   4 -11 17.6558 10.8583   1
   9  -4 -10 19.0876 8.36822   1
  -9  -4  10 11.6990 6.75033   1
  -9   4  10 1.95913 3.27155   1
   9   4  -9 31.8215 9.74601   1
  -9   4   9 29.1089 6.09165   1
   9  -4  -9 33.4147 8.81397   1
  -9  -4   9 41.8080 7.99299   1
  -9  -4   8 2.63295 4.07172   1
   9   4  -8 2.37317 4.96780   1
  -9   4   8-1.82538 2.95057   1
   9  -4  -8-9.59063 5.88842   1
   9  -4  -7 40.8641 7.84334   1
  -9  -4   7 55.6067 8.14561   1
   9   4  -7 46.2166 10.5928   1
  -9   4   7 45.6986 6.32989   1
   9   4  -6 9.44312 5.36466   1
  -9  -4   6 6.26088 3.31531   1
  -9   4   6 10.0129 3.78421   1
   9  -4  -5 13.7878 5.38030   1
  -9  -4   5 7.52714 4.38263   1
  -9   4   5-0.42019 2.96610   1
   9  -4  -4 23.1883 5.54484   1
   9   4  -4 15.9427 6.39316   1
  -9  -4   4 28.1097 6.17901   1
  -9   4   4 24.4832 4.44283   1
  -9   4   3 11.9646 3.48380   1
   9  -4  -3 15.6145 4.84643   1
   9   4  -3 18.0054 6.71602   1
  -9  -4   3 20.0491 5.36651   1
  -9   4   2 10.5620 3.29252   1
   9  -4  -2 11.3441 4.37877   1
   9   4  -2 7.01447 4.45993   1
  -9  -4   2 4.44210 3.05275   1
   9  -4  -1 8.26765 4.45281   1
   9   4  -1 3.96350 3.83331   1
  -9   4   1 10.7670 4.90676   1
  -9  -4   1-2.46050 3.28087   1
   9  -4   0-4.51088 5.77085   1
  -9  -4   0 2.95625 4.00087   1
   9  -4   0-3.45338 2.77140   1
   9   4   0 6.39963 4.06223   1
  -9   4   0-3.03845 2.66930   1
   9  -4   1 19.7260 9.31043   1
  -9  -4  -1 25.6283 5.35425   1
  -9   4  -1 8.34883 2.62444   1
   9   4   1 12.1869 4.59099   1
   9  -4   1 15.8590 4.24062   1
   9  -4   2 0.04282 5.45553   1
   9  -4   2 0.86395 2.86957   1
  -9   4  -2 0.14162 2.34201   1
   9   4   3 27.2584 9.69995   1
   9  -4   3 41.2029 10.8005   1
  -9   4  -3 17.8139 4.28158   1
  -9  -4  -3 30.1478 6.52822   1
   9   4   3 29.1620 7.26516   1
   9  -4   3 27.3924 5.47899   1
   9  -4   4 11.4170 4.26334   1
  -9   4  -4 16.4367 4.06626   1
   9   4   4 13.2105 9.23160   1
  -9  -4  -4 23.9022 5.64284   1
   9  -4   4 23.9293 10.9499   1
   9   4   4 13.2242 5.25174   1
   9   4   5 0.48617 3.68451   1
   9  -4   5 5.88168 4.12332   1
   9   4   5 0.74563 8.39569   1
  -9  -4  -5 6.96212 3.81629   1
  -9  -5   8 12.5033 5.16136   1
  -9   5   8 9.29667 3.92036   1
   9  -5  -8 6.73936 6.15874   1
   9   5  -7 11.2715 7.04263   1
  -9  -5   7 11.7553 5.63268   1
  -9   5   7 1.98183 2.98221   1
   9  -5  -7 3.01664 5.08523   1
   9   5  -6 4.53877 6.32114   1
  -9  -5   6 7.76363 5.11151   1
   9  -5  -6 13.9315 5.98083   1
  -9   5   5 8.72597 2.50002   1
   9   5  -5 20.8231 8.59696   1
  -9  -5   5 20.0530 5.59807   1
   9  -5  -5 12.7804 6.99961   1
   9  -5  -4 15.6470 6.88603   1
   9   5  -4 25.5962 8.17039   1
  -9   5   4 6.37259 3.34419   1
  -9  -5   4 3.63205 3.54230   1
   9  -5  -3 14.6728 4.85506   1
   9   5  -3 15.4605 6.42602   1
  -9   5   3 5.79487 3.14410   1
  -9  -5   3 2.38460 4.26929   1
   9  -5  -2 8.04204 4.91284   1
   9  -5  -2 5.32649 3.49162   1
  -9  -5   2 1.75508 3.87264   1
  -9  -5   1 5.39105 3.45707   1
   9  -5  -1 18.8235 7.24364   1
   9  -5  -1 7.18802 4.08738   1
   9   5  -1 2.93451 4.16509   1
  -9   5   1 5.85051 2.29206   1
  -9   5   0 12.5548 3.38739   1
   9  -5   0 2.92652 6.73914   1
  -9  -5   0 3.75751 3.82931   1
   9  -5   0 7.66767 4.11911   1
   9   5   0 6.55351 5.06936   1
 -10   0  17 8.89533 6.21524   1
  10   0 -17 27.8699 15.6611   1
 -10   0  16 22.4870 8.08355   1
  10   0 -16 13.3575 11.2734   1
  10   0 -15 1.85125 8.90443   1
 -10   0  14 33.1214 7.67363   1
  10   0 -14 13.2777 6.75567   1
 -10   0  13-1.36428 3.90716   1
  10   0 -13 2.40040 7.44773   1
  10   0 -12 26.2983 8.92085   1
 -10   0  12 21.2398 5.26382   1
  10   0 -11-1.04812 4.91790   1
 -10   0  11-3.85664 4.06060   1
  10   0 -10 2.36088 5.29757   1
 -10   0  10-2.46099 4.05162   1
  10   0  -9 5.42004 4.57158   1
 -10   0   9 0.48426 2.80846   1
  10   0  -8-0.93357 3.96841   1
 -10   0   8-1.35678 3.43116   1
 -10   0   7 6.96578 4.17223   1
  10   0  -7 3.21852 4.53153   1
 -10   0   6 151.666 12.2506   1
  10   0  -6 130.406 12.8821   1
 -10   0   5 20.2619 6.67813   1
  10   0  -5 17.8894 6.39757   1
 -10   0   4 255.421 15.3643   1
  10   0  -4 205.937 15.5773   1
 -10   0   3 17.1484 8.02434   1
  10   0  -3 30.6174 7.74586   1
 -10   0   2 24.8940 5.70405   1
  10   0  -2 20.9962 5.71738   1
  10   0  -1 13.5562 4.69986   1
 -10   0   1 2.96483 2.80713   1
 -10   0   0 37.1531 6.62908   1
  10   0   0 39.7415 6.84460   1
  10   0   1 0.87196 2.99750   1
 -10   0  -1 5.06137 4.14400   1
  10   0   2 20.7183 4.96641   1
 -10   0  -2 43.9037 6.90528   1
  10   0   3-3.33793 3.40556   1
 -10   0  -3-2.69176 2.72574   1
  10   0   4 25.5303 10.9448   1
  10   0   4 19.5460 4.92377   1
 -10   0  -4 22.3159 5.39227   1
  10   0   5 3.82101 6.85438   1
 -10   0  -5 1.47350 2.89287   1
  10   0   5 2.45412 4.15577   1
 -10   0  -6 116.110 11.5936   1
  10   0   6 122.299 18.1410   1
  10   0   6 108.115 11.2900   1
 -10   0  -7 0.22967 4.15141   1
  10   0   7 5.36268 4.69258   1
  10   0   8 6.46898 3.56967   1
 -10   0  -8 16.8215 6.33586   1
 -10   0  -9 5.05094 5.74957   1
 -10   1  17 4.59468 6.37897   1
 -10  -1  17 3.39326 5.62957   1
 -10   1  16 5.64997 5.31579   1
 -10  -1  16 6.22551 5.66717   1
  10  -1 -16 4.49947 9.53870   1
  10   1 -16 8.65036 10.4245   1
 -10   1  15 6.49796 6.08072   1
 -10  -1  15 5.31292 5.53792   1
  10  -1 -15 12.7392 11.2938   1
  10   1 -15 4.87298 7.53047   1
  10   1 -14 88.5405 16.6763   1
 -10   1  14 97.6071 11.9362   1
 -10  -1  14 96.8134 12.9596   1
  10  -1 -14 81.8114 15.6243   1
 -10   1  13 19.4317 6.23775   1
 -10  -1  13 17.0252 6.48393   1
  10  -1 -13 8.89190 6.61086   1
  10   1 -13 17.3273 10.3448   1
  10  -1 -12 31.3985 7.96953   1
  10   1 -12 46.7092 11.0909   1
 -10  -1  12 43.2472 8.09899   1
 -10   1  12 45.7502 8.48502   1
  10  -1 -11 0.19849 5.37036   1
  10   1 -11 0.56662 5.84062   1
 -10  -1  11 3.11140 4.08444   1
 -10   1  11 1.71360 4.44485   1
  10  -1 -10 13.4281 6.15314   1
  10   1 -10 6.93680 5.53666   1
 -10  -1  10 9.76981 4.73230   1
 -10   1  10 10.2198 4.98638   1
  10  -1  -9 0.99880 4.82487   1
  10   1  -9 2.60593 4.43318   1
 -10  -1   9 4.27025 4.03104   1
 -10   1   9 5.75287 3.48881   1
  10  -1  -8 120.758 13.3454   1
  10   1  -8 120.904 13.8171   1
 -10  -1   8 142.306 12.4521   1
 -10   1   8 138.050 12.1560   1
 -10  -1   7 5.97843 4.66802   1
 -10   1   7 11.3726 5.24663   1
  10  -1  -7-0.29954 3.97988   1
  10   1  -7 3.99614 4.52078   1
 -10  -1   6 30.9273 6.62191   1
 -10   1   6 32.1119 6.46795   1
  10  -1  -6 17.8415 5.92356   1
  10   1  -6 22.7845 6.83089   1
 -10  -1   5 47.0126 7.77416   1
 -10   1   5 49.2030 7.94231   1
  10  -1  -5 41.2166 7.63611   1
  10   1  -5 35.8216 7.54550   1
 -10  -1   4 170.666 13.0463   1
 -10   1   4 187.299 13.1583   1
  10  -1  -4 146.621 12.5515   1
  10   1  -4 150.878 13.6889   1
 -10   1   3 31.0306 7.49622   1
 -10  -1   3 28.3429 7.01213   1
  10  -1  -3 17.4004 6.95285   1
  10   1  -3 2.55967 5.99021   1
 -10  -1   2 56.0515 7.72423   1
 -10   1   2 49.5548 6.92330   1
  10   1  -2 44.1725 7.13566   1
  10  -1  -2 30.7341 5.99370   1
 -10   1   1 33.3615 6.43192   1
  10   1  -1 34.7440 6.86091   1
  10  -1  -1 26.6831 5.69266   1
 -10  -1   1 30.8314 6.09639   1
 -10   1   0 3.01167 3.04316   1
  10   1   0 7.16461 3.77356   1
 -10  -1   0 4.18448 3.45460   1
  10  -1   1 0.18182 3.15607   1
 -10  -1  -1 3.96114 3.56671   1
 -10   1  -1 6.76889 3.44944   1
  10   1   1 6.09825 4.64223   1
  10   1   2 5.95595 4.30317   1
  10  -1   2 17.0346 4.86089   1
 -10  -1  -2 18.2882 5.18402   1
 -10   1  -2 23.5216 5.81104   1
  10   1   3 18.8533 4.88351   1
  10  -1   3 12.8986 4.56595   1
 -10  -1  -3 4.76659 2.74394   1
 -10   1  -3 4.22498 3.10941   1
 -10   1  -4 14.8087 4.82880   1
  10  -1   4 8.55471 9.10431   1
  10   1   4 14.8805 5.72982   1
  10  -1   4 8.38924 4.09965   1
 -10  -1  -4 13.7692 3.99992   1
  10   1   5 39.5331 11.4605   1
 -10  -1  -5 26.4009 6.05046   1
  10  -1   5 35.6410 10.4328   1
  10   1   5 28.6592 6.71116   1
  10  -1   5 17.2329 5.16574   1
 -10   1  -5 26.9041 6.30296   1
  10   1   6 5.89059 3.37261   1
  10  -1   6 6.50857 4.43903   1
 -10  -1  -6 2.62220 3.63280   1
 -10   1  -6 0.48762 3.71175   1
 -10  -1  -7 7.77583 3.49601   1
  10  -1   7 5.07236 9.26477   1
  10   1   7 12.2869 4.89799   1
  10  -1   7 4.84287 3.75516   1
 -10   1  -7 1.58254 4.07547   1
  10  -1   8 12.2188 11.1652   1
 -10   1  -8 4.18538 4.07926   1
 -10  -1  -8 4.04209 3.39043   1
  10   1   9 3.61378 4.14057   1
 -10  -1  -9 10.3604 5.52440   1
  10  -1   9 7.62727 4.09651   1
 -10   2  16 5.03780 7.18147   1
 -10  -2  16 14.6237 7.82688   1
 -10   2  15 10.2247 4.81650   1
  10  -2 -15 25.9601 11.9465   1
  10   2 -15 2.47243 11.2448   1
 -10   2  14 6.03132 5.48895   1
 -10  -2  13-1.67395 4.00543   1
 -10   2  13-2.12782 4.37116   1
  10  -2 -13-6.68407 6.40517   1
  10   2 -13-1.61885 6.40672   1
  10   2 -12 43.0716 11.1377   1
 -10  -2  12 33.3874 7.67295   1
 -10   2  12 35.9730 7.53816   1
  10  -2 -12 29.6183 8.68783   1
  10  -2 -11 39.8330 10.6967   1
  10   2 -11 33.8083 8.76189   1
 -10  -2  11 38.1074 7.81509   1
 -10   2  11 54.3672 9.22576   1
  10  -2 -10 7.52868 6.25268   1
  10   2 -10 21.6602 9.04924   1
 -10  -2  10 24.6423 6.68911   1
 -10   2  10 8.99131 4.11355   1
  10  -2  -9 8.12206 6.04426   1
  10   2  -9 2.29337 4.76858   1
 -10  -2   9 16.2410 4.88917   1
 -10   2   9 6.98434 3.67747   1
 -10  -2   8 42.3049 7.64709   1
 -10   2   8 40.6638 6.77744   1
  10  -2  -8 48.1016 9.28771   1
  10   2  -8 34.4832 8.01349   1
 -10  -2   7 5.37166 4.21996   1
 -10   2   7 1.54004 3.42571   1
  10  -2  -7 5.03222 5.09284   1
  10   2  -7 5.33046 5.02222   1
 -10  -2   6 86.1354 10.2919   1
 -10   2   6 93.9389 9.38471   1
  10  -2  -6 86.5127 11.3567   1
  10   2  -6 88.7141 11.4994   1
 -10  -2   5 51.4353 7.98027   1
 -10   2   5 49.3723 7.42194   1
  10  -2  -5 34.7263 7.56373   1
  10   2  -5 43.8215 9.07760   1
 -10  -2   4-0.13544 3.12003   1
  10  -2  -4 12.7884 5.69265   1
  10   2  -4 2.28131 4.26640   1
 -10   2   4 6.45552 3.86589   1
  10  -2  -3 0.38665 2.97916   1
  10   2  -3-0.52610 3.26759   1
 -10  -2   3-3.05272 3.21332   1
 -10   2   3-3.89336 3.05158   1
  10   2  -2 11.4634 4.89803   1
  10  -2  -2 2.91327 2.82170   1
 -10  -2   2 11.6625 4.80567   1
 -10   2   2 10.9933 3.96969   1
 -10   2   1-7.17744 4.10971   1
  10   2  -1 5.36931 4.17982   1
  10  -2  -1 2.75091 3.21760   1
 -10  -2   1 9.86513 4.88333   1
 -10  -2   0 16.3482 4.90639   1
 -10   2   0 19.5545 4.59637   1
  10   2   0 10.3182 4.68057   1
  10  -2   0 21.8409 4.98779   1
 -10  -2  -1 9.52344 3.62541   1
 -10   2  -1 6.01542 2.89619   1
  10   2   1 9.10349 4.87315   1
  10  -2   1 5.94164 3.09207   1
  10  -2   2 33.1638 6.22170   1
 -10  -2  -2 34.1068 6.94062   1
 -10   2  -2 44.8492 7.01170   1
  10   2   2 37.3792 7.16477   1
  10   2   3 12.4096 5.26540   1
 -10   2  -3 11.9137 4.20821   1
  10  -2   3 5.06459 2.65336   1
  10  -2   3 14.6640 7.55297   1
 -10  -2  -3 13.4883 5.15733   1
  10   2   4 43.2987 11.6577   1
  10   2   4 35.6961 7.39406   1
  10  -2   4 41.5558 7.18882   1
  10  -2   4 33.3792 10.6234   1
 -10   2  -4 34.4520 6.20936   1
 -10  -2  -4 51.0972 7.88661   1
  10  -2   5 0.41588 7.33946   1
  10  -2   5 0.41926 3.42727   1
 -10   2  -5 12.0907 4.31833   1
  10  -2   6 10.1445 8.05328   1
  10  -2   6 0.86878 4.12668   1
 -10   2  -6 5.19304 3.89131   1
 -10  -2  -6 7.71009 5.48788   1
 -10  -2  -7 5.35897 4.86204   1
  10   2   7 9.10337 10.2547   1
 -10   2  -7 1.00495 3.12488   1
  10  -2   7 7.32534 9.75807   1
  10   2   7 7.38360 5.21455   1
  10  -2   7 13.7931 5.00794   1
  10   2   8 3.30208 10.5895   1
  10   2   8 5.30482 4.70243   1
 -10  -3  14 8.96735 5.89081   1
 -10   3  14 17.5871 6.75137   1
  10  -3 -14 7.53905 11.4573   1
  10   3 -14 0.21677 9.75445   1
 -10   3  13 7.84326 4.26536   1
  10  -3 -13 8.43438 9.53006   1
  10  -3 -12 14.2697 8.98813   1
  10   3 -12 22.3039 9.31088   1
 -10  -3  11 3.95489 3.90254   1
 -10   3  11 3.23642 4.70992   1
  10  -3 -11 10.1240 8.02038   1
  10   3 -10 10.2304 7.18428   1
 -10  -3  10-1.78155 3.70990   1
 -10   3  10 4.43996 3.80058   1
  10  -3 -10 1.39256 5.29797   1
  10  -3  -9 3.33592 5.05485   1
 -10   3   9 9.40908 3.89702   1
  10   3  -9-4.35817 6.79418   1
 -10  -3   9-0.58790 3.38784   1
 -10  -3   8 15.8576 5.93335   1
  10  -3  -8 11.1661 5.72799   1
 -10   3   8 10.0255 4.03082   1
  10   3  -8 17.0003 7.12045   1
 -10  -3   7 4.00113 3.39673   1
  10  -3  -7 4.43449 3.97396   1
  10   3  -7-9.12081 4.74638   1
 -10   3   7 2.09404 3.88058   1
  10  -3  -6 1.92993 3.60096   1
 -10  -3   6 9.34792 4.81343   1
  10   3  -6 1.68984 4.20418   1
 -10   3   6 6.93428 3.74055   1
  10  -3  -5 1.30460 3.37938   1
  10   3  -5 10.9164 5.91006   1
 -10  -3   5 3.15307 3.81648   1
 -10   3   5 7.14515 3.69450   1
  10  -3  -4 8.95981 4.64695   1
  10   3  -4 16.4213 6.18351   1
 -10  -3   4 10.5570 4.63265   1
 -10   3   4 3.70173 3.37926   1
  10  -3  -3 7.49212 4.47080   1
  10   3  -3 3.89689 3.26437   1
 -10  -3   3 6.82871 3.69703   1
 -10   3   3 6.28389 2.79699   1
 -10   3   2 0.60033 2.66701   1
  10  -3  -2 4.98225 4.00712   1
  10   3  -2-3.62233 4.53045   1
 -10  -3   2 7.51218 3.83535   1
 -10   3   1-3.80434 3.09673   1
  10  -3  -1-1.21657 2.90495   1
  10   3  -1 3.91823 3.75727   1
 -10  -3   1 1.08807 4.13092   1
 -10  -3   0-0.19463 3.29323   1
 -10   3   0 3.75787 3.22780   1
  10   3   0 5.16339 3.33878   1
  10  -3   0-0.37116 3.06501   1
 -10   3  -1-0.91161 2.91612   1
  10   3   1-3.17749 3.65062   1
  10  -3   2 15.1373 9.07143   1
 -10   3  -2 18.7733 4.42298   1
 -10  -3  -2 13.1683 4.51723   1
  10   3   2 14.2519 4.70986   1
  10  -3   2 13.4195 4.24061   1
  10  -3   3 10.7981 4.76463   1
  10  -3   3 3.68353 7.74507   1
 -10   3  -3 3.68381 2.62367   1
 -10  -3  -3 5.40089 3.15748   1
  10   3   3 4.93019 3.95884   1
 -10   3  -4 16.9030 4.40911   1
 -10  -3  -4 18.8933 5.81305   1
  10   3   4 6.04205 3.49963   1
  10  -3   4 1.76537 3.32811   1
  10   3   4 16.8098 9.21358   1
  10  -3   4 18.1621 8.74550   1
  10   3   5 7.31076 5.85894   1
  10  -3   5 0.62036 4.27588   1
  10   3   6 7.04457 10.5413   1
  10  -3   6 6.57268 9.81834   1
 -10   3  -6 1.28044 3.99187   1
 -10  -4  11 11.8095 5.78237   1
 -10   4  11 6.56833 4.25339   1
  10   4 -10 37.0396 11.0991   1
 -10   4  10 15.9194 5.48589   1
  10  -4 -10 28.6246 9.83237   1
 -10  -4  10 19.2537 7.17529   1
 -10  -4   9 17.6134 6.05359   1
  10   4  -9 9.56038 7.65433   1
 -10   4   9 11.9554 4.67842   1
  10   4  -8 19.3957 9.10935   1
 -10  -4   8 5.39065 3.95038   1
 -10   4   8 4.09972 4.06275   1
  10  -4  -8 2.25964 5.63132   1
  10  -4  -7 8.02328 5.51263   1
  10   4  -7 20.6381 9.58057   1
 -10  -4   7 6.07119 5.78933   1
 -10   4   7 8.94735 4.46574   1
  10  -4  -6 38.2750 8.01626   1
  10   4  -6 23.1666 7.24354   1
 -10  -4   6 39.9186 7.76474   1
 -10   4   6 38.8494 6.69784   1
  10  -4  -5 8.46069 5.66400   1
  10   4  -5 1.50692 4.69666   1
 -10  -4   5 4.80180 4.06414   1
 -10   4   5 8.30431 4.13845   1
  10  -4  -4 4.05362 3.84044   1
  10   4  -4 7.09535 5.27073   1
 -10  -4   4 6.04908 4.21932   1
 -10   4   4 11.3276 4.24903   1
 -10   4   2 21.7701 4.56975   1
  10  -4  -2 30.3597 6.69815   1
  10   4  -2 25.3486 6.41278   1
 -10  -4   2 31.8647 6.71406   1
 -10  -4   1 8.08941 4.86981   1
  10  -4  -1 2.21288 4.28775   1
 -10   4   1 13.6141 4.72408   1
 -10   4   0 7.74544 3.20950   1
  10  -4   0 6.48257 5.96030   1
 -10  -4   0 12.7523 5.17480   1
  10  -4   0 6.62383 3.62498   1
  10   4   0 3.17361 4.05973   1
 -10   4  -1 6.49914 3.22057   1
 -10  -4  -1 7.03942 3.53727   1
  10   4   1 1.46767 4.42311   1
 -10  -4  -2 8.13768 4.15268   1
  10   4   2 0.10050 4.85070   1
  10  -4   2 0.48616 4.71194   1
 -10   4  -2 3.70813 3.01650   1
  10   4   3 4.91632 10.1783   1
  10  -4   3 10.2835 8.12840   1
 -10   4  -3 15.7149 5.35716   1
  10   4   3 10.8531 5.62187   1
  10  -4   3 20.8784 7.27633   1
 -10  -4  -3 10.0552 4.83273   1
 -11   0  15 10.2884 6.75037   1
  11   0 -15 5.75139 10.8502   1
 -11   0  14 6.54419 5.77828   1
  11   0 -13-2.72516 6.77216   1
 -11   0  13-15.0693 6.48399   1
  11   0 -12-4.88253 7.55599   1
 -11   0  12 1.37599 3.87229   1
  11   0 -11-8.17539 7.90993   1
 -11   0  11 5.69443 4.32775   1
  11   0 -10 8.97493 6.78284   1
 -11   0  10 1.54901 3.56351   1
  11   0  -9 7.33385 4.35906   1
 -11   0   9-3.70183 4.47328   1
 -11   0   8 27.9721 6.11654   1
  11   0  -8 19.7203 6.13283   1
 -11   0   7 18.4272 6.81624   1
  11   0  -7 6.45496 4.18571   1
 -11   0   6 11.8100 5.52529   1
  11   0  -6 12.8331 5.00284   1
 -11   0   5 9.75738 4.92160   1
  11   0  -5 10.3055 5.64135   1
 -11   0   4 29.9050 6.69985   1
  11   0  -4 19.4891 5.64463   1
  11   0  -3 9.28381 4.78795   1
 -11   0   3 9.81610 6.18229   1
 -11   0   2 72.4655 9.07391   1
  11   0  -2 71.1585 9.87059   1
  11   0  -1 10.3774 5.38884   1
 -11   0   1 6.52433 4.14149   1
 -11   0   0 8.49883 4.45128   1
  11   0   0 12.2255 4.54336   1
 -11   0  -1 3.36316 3.67172   1
  11   0   1 3.64092 4.58048   1
  11   0   2 18.9447 5.93416   1
 -11   0  -2 11.3774 4.46743   1
  11   0   3 5.58851 4.05263   1
 -11   0  -3 7.57626 4.82177   1
 -11   0  -4 38.5231 7.96807   1
  11   0   4 49.8065 13.4385   1
  11   0   4 23.9879 6.45399   1
  11   0   5 10.3352 4.72253   1
 -11   0  -5 8.87587 5.31300   1
  11   0   6 63.6466 9.88262   1
 -11   0  -6 63.4616 9.85928   1
  11   0   6 50.2732 14.8883   1
  11   0   7 9.65203 10.6221   1
  11   0   7 6.41514 5.41480   1
 -11   1  16 1.64719 6.60972   1
  11   1 -16 7.84694 9.31790   1
 -11   1  15 2.40257 6.06394   1
  11  -1 -15 6.87372 12.1484   1
  11   1 -15 12.5723 11.4679   1
 -11  -1  14 18.3486 7.16352   1
 -11   1  14 18.3042 7.44332   1
  11  -1 -14 3.99742 8.12093   1
  11   1 -14 34.8773 13.2507   1
  11   1 -13 21.5503 11.0915   1
 -11  -1  13 11.7020 6.56076   1
 -11   1  13 20.8059 6.96827   1
  11  -1 -13 17.4384 8.83683   1
  11  -1 -12 32.4173 11.0044   1
  11   1 -12 28.8045 9.22702   1
 -11  -1  12 20.3848 7.10174   1
 -11   1  12 27.5099 7.56005   1
  11  -1 -11-8.09717 8.96021   1
  11   1 -11 9.99477 7.28425   1
 -11  -1  11 5.93483 4.09154   1
 -11   1  11 2.55444 4.08272   1
  11  -1 -10 1.74017 5.18208   1
  11   1 -10 8.99566 7.58950   1
 -11  -1  10 4.37311 5.33516   1
 -11   1  10 4.47161 4.34817   1
 -11   1   9 5.81348 4.87716   1
  11  -1  -9 7.21052 6.87780   1
  11   1  -9 12.8151 6.92239   1
 -11  -1   9 8.16999 4.45749   1
 -11  -1   8 24.3316 6.77205   1
 -11   1   8 29.9701 6.02386   1
  11  -1  -8 21.0102 7.53526   1
  11   1  -8 24.6145 7.49052   1
 -11  -1   7 18.0222 5.52431   1
 -11   1   7 6.58177 4.31448   1
  11  -1  -7 17.1720 6.02109   1
  11   1  -7 19.2654 7.17056   1
 -11  -1   6 1.31345 4.04398   1
 -11   1   6 10.7752 5.03913   1
  11  -1  -6 3.82577 5.00115   1
  11   1  -6 0.95397 3.59048   1
 -11  -1   5 17.7151 6.72093   1
  11  -1  -5 17.4742 5.70755   1
 -11   1   5 20.9573 6.10535   1
  11   1  -5 22.2190 6.23710   1
 -11  -1   4 30.5678 6.80435   1
  11  -1  -4 41.5796 7.65771   1
  11   1  -4 26.6828 7.10635   1
 -11   1   4 42.4665 7.21959   1
  11  -1  -3 19.4201 6.23640   1
  11   1  -3 9.29745 5.07038   1
 -11  -1   3-0.29392 3.06267   1
 -11   1   3 13.0671 5.53993   1
  11   1  -2 8.86707 4.62172   1
  11  -1  -2 12.4945 5.42729   1
 -11  -1   2 11.7773 4.11542   1
 -11   1   2 18.9845 5.18255   1
 -11   1   1 11.2401 4.80697   1
  11   1  -1 5.68589 3.90380   1
  11  -1  -1 6.06423 4.04832   1
 -11  -1   1 10.2151 5.05558   1
 -11  -1   0 10.8498 4.02086   1
 -11   1   0 8.13991 4.45203   1
  11   1   0 12.6740 4.85128   1
  11  -1   0 3.55490 3.60833   1
 -11  -1  -1 17.5760 5.97954   1
 -11   1  -1 9.66266 4.29005   1
  11   1   1 0.92735 3.36340   1
  11  -1   1 14.0488 4.92892   1
  11   1   2 0.49684 4.08319   1
  11  -1   2 4.32960 4.23400   1
 -11  -1  -2-1.52474 3.79966   1
 -11   1  -2-1.45461 3.67292   1
  11   1   3 9.02761 4.52600   1
  11  -1   3 5.90534 4.45384   1
 -11  -1  -3-0.42898 4.00341   1
 -11   1  -3 1.46450 3.83353   1
  11   1   4 0.75328 8.15969   1
 -11   1  -4 1.31404 4.56142   1
 -11  -1  -4 4.82209 5.00637   1
  11   1   5 0.49527 8.20889   1
  11   1   5 0.94307 3.56706   1
 -11  -1  -5 12.7026 5.62975   1
 -11   1  -5 5.90709 4.55446   1
  11   1   6 1.10575 4.55093   1
 -11  -1  -6 5.70064 6.20593   1
 -11   1  -6 0.84935 4.11050   1
 -11  -1  -7 6.50128 5.83879   1
  11  -1   7 7.88064 10.9641   1
  11   1   7 1.80514 4.46739   1
  11  -1   7 10.7039 6.03576   1
 -11   1  -7 20.0498 6.96048   1
 -11  -2  15 5.72132 6.85962   1
 -11   2  15 5.22596 5.82227   1
  11   2 -15 12.1733 8.78225   1
 -11   2  14 7.04734 4.91332   1
  11  -2 -14 14.6984 11.7759   1
 -11  -2  13 16.8415 7.12692   1
 -11   2  13 11.4133 6.38440   1
  11  -2 -13 5.22243 7.54483   1
  11   2 -13 4.86064 8.73560   1
  11   2 -12 40.5499 11.8643   1
 -11  -2  12 37.0009 8.53030   1
 -11   2  12 42.8759 9.25487   1
  11  -2 -12 34.7603 10.8657   1
  11  -2 -11 17.5638 8.74236   1
  11   2 -11 18.7533 9.11252   1
 -11  -2  11 10.1221 5.53535   1
 -11   2  11 15.5647 5.43860   1
  11  -2 -10 19.0512 7.82093   1
  11   2 -10 22.1041 9.36901   1
 -11  -2  10 24.5366 7.48838   1
 -11   2  10 26.8373 6.30209   1
 -11  -2   9 22.1308 6.46290   1
 -11   2   9 21.3826 5.82248   1
  11  -2  -9 14.7016 6.52756   1
  11   2  -9 16.1148 7.30005   1
 -11  -2   8 36.3116 7.74114   1
 -11   2   8 34.8333 7.23017   1
  11  -2  -8 27.4719 6.97794   1
  11   2  -8 23.2061 8.31834   1
 -11  -2   7-3.99445 3.40430   1
  11  -2  -7-3.00633 4.37039   1
 -11   2   7 7.63756 5.75700   1
  11   2  -7 4.32194 5.04846   1
 -11  -2   6 12.1074 4.54312   1
  11  -2  -6 12.6454 5.07607   1
  11   2  -6 12.2501 6.71951   1
 -11   2   6 24.9298 5.95370   1
  11  -2  -5 10.6378 4.48296   1
  11   2  -5 6.99822 4.05605   1
 -11  -2   5 16.0959 5.70135   1
 -11   2   5 16.7056 5.37430   1
  11  -2  -4 2.50086 3.40875   1
  11   2  -4-0.21102 3.61324   1
 -11  -2   4-0.93216 3.39822   1
 -11   2   4 2.18828 3.57035   1
  11  -2  -3 9.48861 5.23015   1
  11   2  -3-1.44658 3.51446   1
 -11  -2   3-5.93029 4.77276   1
 -11   2   3-3.95984 3.89211   1
  11  -2  -2-1.38032 3.69324   1
  11   2  -2-6.49585 3.90804   1
 -11  -2   2 3.68359 4.49054   1
 -11   2   2 6.47649 3.83529   1
 -11   2   1 7.23197 3.57552   1
  11   2  -1 11.4338 5.18906   1
  11  -2  -1 12.4815 3.98730   1
 -11  -2   1 9.92014 3.95487   1
 -11  -2   0-0.12080 3.15446   1
 -11   2   0 1.72329 2.81803   1
  11   2   0 7.25974 5.10293   1
  11  -2   0 1.15964 3.63656   1
 -11  -2  -1 5.87858 4.21135   1
 -11   2  -1 1.85196 3.76590   1
  11   2   1 1.16937 2.93429   1
  11  -2   1 5.75336 3.74614   1
 -11  -2  -2 4.62863 3.66250   1
  11   2   2 11.3634 4.86128   1
  11  -2   2 0.02972 3.92463   1
  11  -2   3 2.32723 4.17812   1
 -11   2  -3 4.70238 3.67623   1
  11  -2   3 2.21101 8.46852   1
 -11  -2  -3 15.4837 4.29884   1
  11   2   4 2.73606 4.04231   1
  11   2   4 16.6268 11.4160   1
  11  -2   4 7.27671 4.60810   1
  11  -2   4 23.7616 11.0558   1
 -11   2  -4 5.08328 3.39699   1
 -11  -2  -4 11.2586 4.55837   1
  11   2   5 2.29386 4.70479   1
  11   2   5 0.58382 11.3629   1
  11  -2   5 14.5067 6.38639   1
 -11  -2  -5 6.25841 4.84798   1
 -11   2  -5 0.96901 4.25493   1
 -11  -3  13 10.2991 7.26183   1
 -11   3  13 7.40107 5.87180   1
 -11  -3  12 5.25560 5.59780   1
 -11   3  12 15.8227 5.62093   1
  11  -3 -12 10.6777 8.62965   1
  11   3 -11 13.7382 10.4177   1
 -11  -3  11 10.0430 6.88197   1
 -11   3  11 7.91865 5.64389   1
 -11  -3  10 8.67692 5.57272   1
  11  -3 -10 0.73834 6.01934   1
 -11   3  10 3.54721 3.74801   1
  11  -3  -9 5.24361 6.97240   1
 -11  -3   9 3.44919 4.02352   1
  11   3  -9 2.28682 6.10152   1
 -11   3   9 3.30553 4.72656   1
  11  -3  -8 1.01131 5.47444   1
 -11  -3   8 5.02310 4.17962   1
  11   3  -8 12.1869 6.74525   1
 -11   3   8 7.68287 4.23025   1
  11  -3  -6 2.77465 4.22941   1
  11   3  -6 8.52467 6.13348   1
 -11  -3   6 4.63201 3.53970   1
 -11   3   6 12.9531 4.94861   1
  11  -3  -5-5.38502 3.93431   1
  11   3  -5 8.61328 5.82652   1
 -11  -3   5 9.62873 4.85819   1
 -11   3   5 5.83446 4.93069   1
  11  -3  -4 13.0983 5.19967   1
  11   3  -4 17.5817 6.24204   1
 -11  -3   4 18.4053 6.28355   1
 -11   3   4 14.9658 4.26263   1
  11  -3  -3 13.7529 6.30695   1
 -11  -3   3 10.9377 5.49969   1
 -11   3   3 5.30885 4.07011   1
 -11   3   2 28.3813 6.19728   1
  11  -3  -2 33.3109 7.62324   1
  11   3  -2 17.6135 5.40873   1
 -11  -3   2 33.2465 7.51470   1
 -11  -3   1 12.9534 4.88892   1
 -11   3   1 7.90323 4.26246   1
 -11  -3   0 0.74764 3.84522   1
 -11   3   0 6.21831 3.60348   1
  11   3   0 12.8595 5.84702   1
  11  -3   0 8.46162 4.78633   1
  11  -3   1 10.0776 7.90814   1
 -11  -3  -1 2.29083 4.18285   1
  11   3   1 14.0717 6.10902   1
 -11   3  -1 2.51290 3.52151   1
  11  -3   2 18.4835 7.94346   1
 -11   3  -2 20.4609 5.21298   1
 -11  -3  -2 37.5759 7.77457   1
  11   3   2 28.8809 7.17562   1
  11  -3   2 21.0025 5.70441   1
  11  -3   3 8.47375 8.23049   1
 -11   3  -3 12.7956 4.67334   1
 -11  -3  -3 11.4244 4.95337   1
  11   3   3 25.4507 7.28928   1
  11  -3   3 16.9323 6.24391   1
  11  -4  -8 36.2225 9.80101   1
  11   4  -8 28.5751 11.1946   1
 -11  -4   8 6.62049 5.81888   1
 -11  -4   7 16.6053 6.34617   1
 -11   4   7 1.14013 3.50837   1
  11   4  -6 9.18196 6.62777   1
 -11  -4   6 17.6643 5.66623   1
 -11   4   6 10.3503 4.20853   1
  11  -4  -5 8.50095 5.50231   1
  11   4  -5 13.8631 7.43353   1
 -11  -4   5 22.2661 6.49487   1
 -11   4   5 7.29246 4.71947   1
 -11   4   4 8.84812 4.21974   1
  11  -4  -4 19.8358 6.85362   1
  11   4  -4 14.5242 7.96017   1
 -11  -4   4 12.1883 6.04372   1
 -11   4   3 15.5550 4.59639   1
  11  -4  -3 20.5799 6.98533   1
  11   4  -3 2.31474 5.62817   1
 -11  -4   3 5.77391 5.04589   1
  11  -4  -2 2.97141 4.33018   1
 -11  -4   2 5.32330 4.50925   1
 -11  -4   1 4.84290 4.90499   1
 -12   0  14 19.1363 8.31572   1
  12   0 -14 2.48031 9.77740   1
  12   0 -13 7.35726 8.00405   1
 -12   0  13 2.96123 4.58588   1
 -12   0  12 17.6169 7.14164   1
  12   0 -11 10.0474 7.12687   1
 -12   0  11 0.37187 4.55821   1
 -12   0  10 41.1639 8.13932   1
  12   0 -10 45.8771 11.9411   1
 -12   0   9 3.89481 4.78241   1
  12   0  -9 21.1791 7.84464   1
 -12   0   8 67.9308 9.55651   1
  12   0  -8 76.9863 11.7886   1
 -12   0   7 33.6779 8.81896   1
  12   0  -7 10.9292 8.56819   1
 -12   0   6 88.4482 10.9232   1
  12   0  -6 65.3687 11.0375   1
  12   0  -5 12.4489 5.84467   1
 -12   0   5 20.2123 6.31276   1
  12   0  -4 25.1786 7.19241   1
 -12   0   4 32.4488 6.76354   1
  12   0  -3 3.55362 4.74772   1
 -12   0   3 28.2308 6.05223   1
  12   0  -2 8.06054 4.49418   1
 -12   0   2 18.9136 6.18558   1
 -12   0   1 3.27650 4.26577   1
  12   0  -1-9.11219 4.04274   1
 -12   0   0 14.3120 5.54322   1
  12   0   0 9.44030 5.27294   1
 -12   0  -1 2.45779 3.63225   1
  12   0   1 4.19296 4.53841   1
 -12   0  -2 6.60592 3.92290   1
  12   0   2 1.09546 3.72845   1
  12   0   3 9.79159 4.55311   1
 -12   0  -4 11.3871 4.90785   1
  12   0   4 0.27707 4.69486   1
  12   0   4 1.26554 9.79180   1
 -12  -1  14 5.78049 6.25306   1
 -12   1  14 0.61366 5.87349   1
  12  -1 -13 2.55703 7.22055   1
  12   1 -13 16.2017 10.0535   1
 -12  -1  13 13.1442 6.88623   1
 -12   1  13 5.91124 5.59486   1
  12  -1 -12 10.0774 9.20604   1
  12   1 -12 4.37096 7.09114   1
 -12  -1  12 4.67369 5.57257   1
  12  -1 -11 10.7976 9.08821   1
  12   1 -11 4.50769 7.65890   1
 -12  -1  11 12.0847 6.83631   1
 -12  -1  10 8.22265 4.54671   1
 -12   1  10 24.3655 7.56698   1
  12  -1 -10 11.3529 7.34252   1
  12   1 -10 7.25876 6.27484   1
 -12  -1   9 14.8791 5.57906   1
 -12   1   9 3.95179 3.71139   1
  12  -1  -9 9.28417 5.39641   1
  12   1  -9 26.7801 8.71030   1
 -12  -1   8 1.42314 3.32924   1
 -12   1   8 1.14478 4.25604   1
  12  -1  -8 0.51188 4.26240   1
 -12  -1   7 0.88766 3.76688   1
  12  -1  -7 6.15764 5.70006   1
  12   1  -7 5.80431 5.32514   1
 -12   1   7 4.25006 4.78394   1
  12  -1  -6 7.24214 6.06060   1
  12   1  -6 14.8493 6.60893   1
 -12  -1   6 0.33119 4.18946   1
 -12   1   6-2.37172 4.06997   1
  12  -1  -5-2.06233 4.07941   1
 -12  -1   5 0.16254 4.11293   1
 -12   1   5-4.19160 3.40186   1
  12  -1  -4 9.22543 6.13827   1
  12   1  -4 16.8382 6.37330   1
 -12  -1   4-3.80249 4.91829   1
 -12   1   4 4.35514 3.35320   1
  12  -1  -3 21.1556 7.22850   1
  12   1  -3 11.8620 6.00036   1
 -12  -1   3 21.3404 6.21453   1
 -12   1   3 13.8031 5.08612   1
  12   1  -2 6.19482 5.11402   1
  12  -1  -2-2.01281 3.40533   1
 -12  -1   2 13.2613 5.74079   1
 -12   1   2 14.2938 6.09557   1
 -12  -1   1 21.2056 6.19027   1
 -12   1   1 17.5284 5.28737   1
  12   1  -1 6.29374 4.70355   1
  12  -1  -1 19.0469 6.57894   1
 -12  -1   0 25.3900 5.86653   1
 -12   1   0 16.8637 5.18221   1
  12   1   0 9.18102 5.62205   1
  12  -1   0 19.2800 6.02521   1
 -12  -1  -1 0.19761 3.84373   1
 -12   1  -1 7.01536 4.55860   1
  12  -1   1 8.97944 4.43281   1
 -12  -1  -2 15.8223 5.61084   1
 -12   1  -2 10.8731 5.16868   1
  12   1   3 7.32048 5.56089   1
  12  -1   3 2.30946 4.80317   1
  12  -1   3 9.96834 7.55282   1
 -12  -1  -3 2.63648 4.38704   1
 -12   1  -3 8.15399 5.08231   1
 -12  -1  -4 7.23609 4.72077   1
  12   1   4 7.26247 5.46019   1
  12  -1   4 6.20282 4.79500   1
  12   1   4 10.1690 12.6968   1
  12  -1   4 16.5397 10.3177   1
 -12   1  -4 13.8945 6.52684   1
  12   2 -13 22.9929 12.6207   1
 -12  -2  13 7.83841 6.61171   1
  12  -2 -13 3.56348 8.58065   1
  12   2 -12 14.6600 9.26397   1
 -12  -2  12 1.71658 4.79933   1
 -12   2  12 5.12626 5.43774   1
 -12   2  11 10.9809 6.34651   1
  12   2 -11 10.2789 8.38629   1
 -12  -2  10 15.9243 6.55792   1
  12  -2 -10 15.8628 8.46702   1
 -12   2  10 6.49015 5.11982   1
  12   2 -10 12.2867 8.22537   1
 -12  -2   9 5.24366 4.31854   1
  12  -2  -9 12.8345 5.70264   1
 -12   2   9 9.73815 5.50267   1
  12   2  -9 4.86790 7.24747   1
 -12  -2   8 1.00551 4.29870   1
  12   2  -8 1.63153 5.37805   1
 -12   2   8 1.57717 3.49243   1
  12  -2  -7 0.32913 4.85224   1
  12   2  -7 0.08860 4.80410   1
 -12   2   7 9.14642 4.71013   1
  12  -2  -6 3.42634 5.08732   1
  12   2  -6 8.03174 6.44359   1
 -12  -2   6 1.64216 3.91111   1
 -12   2   6 2.78359 4.71751   1
  12  -2  -5 8.66454 6.13478   1
  12   2  -5 15.1097 6.44372   1
 -12   2   5 2.46993 4.30186   1
  12  -2  -4 2.89782 4.88115   1
  12   2  -4 5.16933 5.49152   1
  12  -2  -3 1.91400 4.96484   1
  12   2  -3 2.02206 5.55626   1
 -12  -2   3 5.36694 4.36266   1
 -12   2   3 4.73816 3.48263   1
 -12   2   2 1.57424 3.60022   1
  12  -2  -2 6.73654 5.28415   1
  12   2  -2 14.1612 5.68670   1
 -12  -2   2 2.55712 4.05703   1
 -12  -2   1 0.40325 4.60378   1
  12   2  -1 11.5743 5.46470   1
 -12   2   0 0.88216 3.50596   1
  12   2   0 1.72496 5.05457   1
 -12  -2  -1 0.37362 4.37342   1
 -12   2  -1 5.69891 4.86182   1
  12   2   1 7.86463 4.76079   1
  12  -2   1 6.70098 5.04781   1
 -12   2  -2 2.65486 4.21029   1
  12  -2   2 14.4233 5.90441   1
 -12  -2  -3 6.99636 5.16166   1
  12   2   3 5.35609 5.08095   1
  12  -3 -10 38.1582 11.3957   1
 -12  -3  10 25.0751 7.11788   1
  12   3 -10 36.2654 11.5182   1
 -12   3  10 52.9175 9.33047   1
  12  -3  -9 10.9461 7.23655   1
  12   3  -9 10.6519 8.17328   1
 -12  -3   9 9.22567 6.18249   1
 -12   3   9 6.62998 6.23767   1
  12   3  -8 5.10960 8.61511   1
 -12   3   8 3.76348 4.43232   1
  12   3  -7 2.08352 5.31166   1
 -12  -3   7 1.14672 3.93866   1
 -12   3   7 0.91812 3.63189   1
  12  -3  -6 25.5458 8.54599   1
 -12  -3   6 26.0232 7.57984   1
 -12   3   6 7.08184 3.87004   1
  12  -3  -5 11.0761 6.65343   1
  12   3  -5 10.4226 7.09472   1
 -12  -3   5 8.94674 6.16144   1
 -12   3   5 5.85430 4.32226   1
  12   3  -4 12.1497 7.71663   1
 -12  -3   4 4.30304 4.85697   1
 -12   3   3 26.9082 7.30145   1
  12  -3  -3 14.3130 7.16249   1
  12   3  -3 24.6138 8.41924   1
 -12  -3   3 17.0623 6.84570   1
 -12   3   2 46.5882 7.99904   1
  12  -3  -2 35.6413 8.90137   1
  12   3  -2 30.1893 8.45830   1
 -12  -3   2 31.1252 7.11441   1
 -12  -3   1 7.04007 5.27906   1
 -12   3   1 6.95937 4.10095   1
 -12  -3   0 12.1372 5.89722   1
 -12   3   0 5.87599 4.51806   1
  12   3   0 3.24974 5.70299   1
  12  -3   0 19.6500 7.23016   1
  13   0 -12 6.18266 7.54735   1
  13   0 -11 1.14591 8.19515   1
 -13   0  10 96.6906 12.0766   1
  13   0 -10 105.208 15.9476   1
 -13   0   9 23.4116 8.38639   1
  13   0  -9 8.09675 8.09451   1
 -13   0   8 130.041 13.6106   1
  13   0  -8 120.402 15.9159   1
  13   0  -7 22.8826 10.0721   1
 -13   0   7 18.3555 8.04345   1
  13   0  -6 17.1012 8.00860   1
 -13   0   6 28.2713 7.35644   1
  13   0  -5 17.0414 7.12821   1
 -13   0   5 15.6428 7.38668   1
  13   0  -4 42.2381 9.38289   1
 -13   0   4 48.5430 8.95969   1
  13   0  -3 0.35458 4.49768   1
 -13   0   3 5.51469 5.34655   1
  13   0  -2 5.36978 4.74206   1
 -13   0   2 10.6326 5.71296   1
 -13   0   1 6.10941 4.40816   1
  13   0  -1 6.62392 5.07169   1
  13   0   0 2.88716 5.61413   1
 -13   1  12 11.7360 5.88726   1
  13  -1 -12 9.11970 11.0446   1
  13   1 -12 2.81232 8.38064   1
 -13  -1  12 11.2448 5.36302   1
 -13  -1  11 1.14292 5.14942   1
 -13   1  11 8.27759 6.08579   1
  13  -1 -11 6.18274 7.23725   1
 -13  -1  10 8.62966 5.77592   1
 -13   1  10 10.2928 4.82110   1
  13  -1 -10 15.4669 7.91377   1
 -13  -1   9 8.18499 6.08007   1
  13   1  -9 1.23825 6.48485   1
 -13   1   9 9.19240 5.34793   1
  13  -1  -8 21.7695 8.95483   1
  13   1  -8 3.33526 5.68301   1
  13  -1  -7 8.17472 6.72808   1
 -13  -1   7 11.4083 6.32320   1
  13  -1  -6 7.69084 4.96167   1
  13   1  -6 5.65618 5.43863   1
 -13  -1   6 2.85361 4.93653   1
 -13   1   6 5.52733 4.89167   1
  13  -1  -5 3.54269 5.49636   1
 -13  -1   5 3.35708 5.11405   1
 -13   1   5 0.68444 5.21859   1
  13   1  -4 7.92452 5.55084   1
 -13  -1   4 13.3463 6.01011   1
  13  -1  -3 13.0613 7.02399   1
  13   1  -3 23.5374 8.14312   1
 -13  -1   3 13.4333 6.22217   1
 -13   1   3 5.04490 4.27447   1
 -13   1   2 17.7311 5.40984   1
  13  -1  -2 2.43246 5.13928   1
  13   1  -2 11.0818 5.37816   1
 -13  -1   2 5.37644 5.82526   1
 -13   1   1 10.2400 5.30937   1
  13   1  -1 12.7572 7.89895   1
  13  -1  -1 14.0345 6.73032   1
 -13  -1   0 56.5923 10.0733   1
 -13   1   0 74.4445 10.6687   1
  13   1   0 55.2480 10.1569   1
  13  -1   0 51.0241 9.90312   1
 -13  -1  -1 6.88635 6.40618   1
 -13   1  -1 14.6427 5.74571   1
  13   1   1 11.3878 6.37521   1
  13  -1   1 3.48954 6.07838   1
 -13   2  10 1.30113 4.86810   1
 -13  -2   9 7.99956 5.93374   1
 -13   2   9 4.64482 5.43517   1
  13  -2  -8 5.84020 5.99449   1
  13   2  -8 1.92162 5.82128   1
 -13  -2   8 18.0557 7.58778   1
 -13   2   8 9.96851 4.90786   1
 -13  -2   7 9.52502 6.10635   1
 -13   2   7 2.95240 5.71158   1
  13  -2  -6 3.40529 5.12404   1
  13   2  -6 3.62234 5.54022   1
 -13  -2   6 9.56504 5.47824   1
 -13   2   6 18.1010 6.72456   1
  13  -2  -5 2.29752 5.13109   1
 -13  -2   5 9.64210 6.00586   1
 -13   2   5 2.07865 5.07507   1
  13   2  -4 12.2822 7.46347   1
 -13  -2   4 12.7540 5.85327   1
 -13   2   4 11.5813 5.91737   1
 -13   2   3 22.7586 7.09700   1
  13  -2  -3 5.22433 5.01790   1
  13   2  -3 5.63927 5.13387   1
 -13  -2   3 11.0670 6.31089   1
 -13   2   2 28.4053 6.87158   1
  13  -2  -2 15.0142 7.09042   1
  13   2  -2 8.22271 6.03999   1
 -13  -2   2 24.7016 7.71179   1
 -13  -2   1 5.12111 4.56578   1
 -13   2   1 3.77790 4.23500   1
  13  -2  -1 1.11761 5.18764   1
  13   2  -1 12.5788 7.52914   1
  14   0  -7 5.85959 7.12114   1
 -14   0   7 16.3970 7.78208   1
  14   0  -6 6.00466 6.29958   1
 -14   0   6 5.54063 5.64278   1
   0   0   0    0.00    0.00   0
TITL av_pa_Na4PhPh in P2(1)/c
REM P2(1)/c (#14 in standard setting)
CELL 0.71073  12.667246   6.162371  18.015660  90.0000 106.9670  90.0000
ZERR    6.00   0.001418   0.000568   0.001996   0.0000   0.0116   0.0000
LATT  1
SYMM -x, y+1/2,-z+1/2
SFAC C H N O
UNIT 66.00 60.00 6.00 6.00
TREF
HKLF 4
END
;
_shelx_hkl_checksum              29383

_exptl_crystal_recrystallization_method 
'diffusion of diethyl ether into a methanol solution of the compound'
